# Supplementary material for: Elucidation of physico-chemical principles of high-density lipoprotein–small RNA binding interactions
Source: J Biol Chem. 2022 Apr 18;298(6):101952. doi: 10.1016/j.jbc.2022.101952 (PMC9133651; doi:10.1016/j.jbc.2022.101952)
Supplement: Supplemental Table S6 [file mmc2.xlsx]

## Sheet: Sheet1
Table S7. Non-host tDR alignment to bacterial species (reads per million)
Species	Ctr1	Ctr2	Ctr3	Ctr4	Ctr5	Ctr6	Ctr7	Ctr8	Ctr9	Ctr10	Ctr11	Ctr12	Ctr13	Ctr14	Ctr15	Ctr16	Ctr17	Ctr18	Ctr19	Ctr20	Ctr21	Ctr22	Ctr23	Ctr24	Ctr25	Ctr26	Ctr27	Ctr28	Ctr29	Ctr30	Ctr31	Ctr32	Ctr33	Ctr34	Ctr35	Ctr36	Ctr37	Ctr38	Ctr39	Ctr40	Ctr41	Ctr42	Ctr43	Ctr44	Ctr45	Ctr46	CAC1	CAC2	CAC3
Acinetobacter_baumannii	2.22387	0.826534	0.780285	0.608452	0.573821	0.432915	0.421873	0.822606	0.692867	1.34483	0.148471	0.687168	1.87293	0.932223	0.291967	0.44987	0.436206	1.71788	1.68182	1.35332	1.39906	0.677344	0.760699	0.625529	0.644846	0.47739	1.15678	0.461897	0.067534	0.220669	0.198182	0.784771	1.16447	0.935739	0.842595	0.083492	0.995886	1.4043	1.49232	1.04678	0.667478	0.974943	0.597895	0.634744	0.230734	0.687849	1.80499	0.907953	1.29685
Synechococcus_sp	1.79829	1.9484	1.76916	2.77794	2.81595	3.45314	1.98565	1.91437	2.75046	0.859853	0.287264	2.18001	2.04232	1.58057	0.633394	2.03779	1.01343	2.056	2.15686	1.28107	1.8629	2.06785	1.90379	2.74408	3.0214	1.98394	2.30836	3.19981	0.240162	0.560885	0.398306	1.9235	2.40638	1.42385	2.0997	0.202568	2.31931	1.15183	1.7887	1.97064	1.83738	2.28354	3.49536	3.05592	0.79958	1.50917	2.03413	2.1612	1.68003
Flavobacterium_psychrophilum	1.32611	1.32464	1.51021	1.08757	1.20468	1.27289	1.26788	1.73442	0.664864	1.02915	0.503418	1.05695	1.50574	1.44462	0.51118	1.45383	0.599607	1.54726	1.59225	1.04232	1.36408	1.47888	2.08759	1.33554	1.29524	1.65908	1.40424	1.0618	0.25627	0.340091	0.280597	1.62982	1.07592	1.30984	1.78961	0.195542	1.37419	1.11687	0.626941	1.66584	1.65561	1.83286	1.28847	0.833441	0.294188	1.5246	1.56273	1.85871	0.955956
Flavobacterium_johnsoniae	1.16133	1.24361	1.19698	1.02252	1.07322	0.873231	0.585041	0.982308	0.805619	0.643291	0.39903	0.876581	1.09114	0.972856	0.298844	1.02991	0.475262	0.823323	0.829599	0.511637	0.90586	1.31828	1.32051	0.626556	0.705785	1.22252	0.598259	0.92799	0.188474	0.257605	0.233454	0.829423	0.839371	1.01474	1.48598	0.12129	1.42875	0.791978	0.50485	0.877382	1.22255	0.982322	0.735123	0.749782	0.436562	0.970419	1.23065	1.30023	1.09461
Burkholderia_pseudomallei	1.02571	0.811714	0.737699	0.698435	0.77919	0.628409	1.19376	0.84699	0.878704	1.15337	0.842985	1.00983	0.839028	0.7339	1.52472	0.840956	0.393059	0.987749	0.931092	1.24597	1.09023	0.837357	0.755687	0.970625	0.784144	0.95404	1.1063	0.779685	0.179573	0.29973	0.269601	1.02966	0.751266	1.29224	1.10695	0.176961	1.1626	1.17486	0.751498	0.805767	0.650276	0.719108	0.650411	0.76074	0.351187	1.2744	0.806451	0.74144	1.2192
Comamonas_testosteroni	0.952698	0.695739	0.696923	0.740826	0.844993	0.787777	0.691136	0.678241	0.995754	0.867685	0.586765	0.775674	1.03511	0.935965	0.501398	0.665932	0.358028	0.881466	0.830435	0.760892	1.03602	0.808598	0.992006	0.795425	1.03038	0.753475	0.71314	0.766844	0.143701	0.243726	0.210238	0.967829	0.901252	1.22047	0.907885	0.0691461	0.82886	1.02935	1.08371	0.699367	0.828506	1.0123	0.719165	0.638456	0.335093	0.841102	0.893388	0.882234	0.962725
Salmonella_enterica	0.892531	0.307591	0.307268	0.211093	0.404628	0.166017	2.11193	0.499063	0.671963	0.305133	1.2589	0.460735	0.462229	0.633294	0.418262	0.821331	0.211769	0.783655	0.760985	1.12807	0.383829	0.364795	0.254941	0.981673	0.531594	0.559762	0.817312	0.638225	0.0477728	0.18736	0.0596625	0.2155	0.71294	0.341829	0.318692	0.0625992	0.375969	0.656339	1.54762	0.449457	0.488997	0.52416	0.288916	0.26536	0.193557	0.664755	0.460622	0.862176	0.294806
Pedobacter_heparinus	0.761847	0.704073	0.638208	0.726816	0.58342	0.472242	0.348058	0.681391	0.255868	0.338768	0.143506	0.608973	0.488284	0.722933	0.198711	0.44227	0.241603	0.503285	0.662164	0.633604	0.747025	0.525976	0.520885	0.444973	0.375891	0.868432	0.497948	0.515323	0.0640866	0.203051	0.0926844	0.506089	0.612324	0.54003	0.610847	0.0628846	0.697764	0.655324	0.616035	0.642704	0.621386	0.478893	0.398412	0.498906	0.275368	0.503296	0.625572	0.611992	0.854242
Variovorax_paradoxus	0.720728	0.706352	0.868595	0.508015	0.614917	0.462251	0.50437	0.811354	0.84287	0.542369	0.442677	0.660986	0.587907	0.989524	0.223314	0.782629	0.404354	0.810753	0.53846	0.361382	0.852444	0.781482	0.883882	0.57174	0.515694	1.09011	0.418478	0.547694	0.115683	0.322449	0.224295	1.43243	0.636088	1.05802	1.11984	0.0995893	0.692352	0.555167	0.679576	0.863257	0.700619	0.732871	0.801788	0.517974	0.436831	0.63507	0.584382	0.499492	0.81356
Verrucomicrobium_spinosum	0.71228	2.10296	2.41908	1.61895	1.70491	1.33839	1.10133	2.49084	1.47801	1.13985	0.313403	2.14773	1.07845	2.47847	0.599673	1.97494	1.16376	1.19065	0.738881	0.748329	1.02883	2.83545	2.91705	1.32363	1.1341	2.34701	0.753652	1.42624	0.253128	0.753804	0.531845	2.12919	1.0221	1.96636	1.3278	0.235285	1.62811	2.06725	0.803722	1.84618	2.60538	2.25648	1.40696	1.2256	0.739411	2.38616	1.46941	2.29384	2.34686
Microcystis_aeruginosa	0.681398	0.433244	0.382285	0.793199	0.786254	0.678414	0.502173	0.549248	0.775623	0.205159	0.0434764	0.521975	1.09142	0.358541	0.156751	0.500016	0.338972	0.807095	0.743004	0.536811	0.914351	0.661274	0.412286	0.592938	0.808624	0.512576	0.968866	0.914609	0.0361505	0.0783606	0.0907601	0.420991	1.2502	0.329306	0.410835	0.0341547	0.449931	0.216043	0.889402	0.727412	0.543255	0.723452	1.03684	0.758548	0.16541	0.260628	0.608454	0.501055	0.48076
Acidovorax_sp	0.664307	0.41583	0.455841	0.452627	0.53092	0.476525	0.401862	0.441809	0.552067	0.509929	0.41462	0.376873	0.505237	0.58005	0.285444	0.578977	0.213814	0.669076	0.465201	0.356758	0.556572	0.452665	0.599349	0.509687	0.55909	0.344643	0.415243	0.451744	0.0940849	0.164507	0.144353	0.634576	0.557972	0.734477	0.591693	0.0751255	0.470484	0.602981	0.552763	0.432404	0.590694	0.535846	0.504183	0.394915	0.211573	0.52552	0.505375	0.502381	0.681494
Pseudomonas_aeruginosa	0.649822	0.622196	0.269036	0.354311	0.324237	0.269317	0.782228	0.272604	0.472245	0.670303	2.30608	0.479195	0.369256	0.342	0.915059	0.359742	0.69019	0.508828	0.370414	0.495718	0.347157	0.359643	0.258557	0.55829	0.425342	0.312274	0.692098	0.302392	6.49814	9.08769	9.77125	0.372116	0.573066	0.345809	0.341828	12.4878	0.295588	0.635472	0.411275	0.249283	0.299983	0.382786	0.307689	0.470448	1.169	0.30468	0.469332	0.336673	0.402247
Erysipelothrix_rhusiopathiae	0.56459	0.538677	0.691535	1.07542	1.27633	1.53661	0.615105	0.534179	1.37779	0.169156	0.0893545	0.497252	0.597058	0.313631	0.206477	0.464525	0.290275	0.829142	0.717687	0.56926	0.469803	0.672475	0.546749	1.13333	1.23898	0.500353	0.656509	1.46064	0.0897945	0.190713	0.104547	0.548579	1.13986	0.441221	0.608617	0.0571243	0.5889	0.533647	0.839057	0.804557	0.447299	0.78005	1.17658	1.23244	0.197938	0.452736	0.59096	0.351814	0.555978
Fluviicola_taffensis	0.562403	0.27649	0.427816	0.230979	0.302587	0.36119	0.157553	0.322676	0.271705	0.204386	0.148267	0.371349	0.344815	0.430134	0.100709	0.197407	0.12944	0.368988	0.130948	0.190945	0.301368	0.239075	0.333103	0.249505	0.171611	0.327093	0.64449	0.198489	0.0614337	0.075091	0.0571862	0.300483	0.0612127	0.233384	0.0940897	0.0498085	0.377575	0.403499	0.260972	0.0155958	0.29786	0.346005	0.275264	0.24022	0.0900706	0.372432	0.225651	0.126687	0.190635
Rubrivivax_gelatinosus	0.556853	0.352756	0.328675	0.299476	0.412057	0.307678	0.251165	0.289073	0.493845	0.280274	0.400036	0.495113	0.27522	0.407175	0.167841	0.417065	0.131698	0.53944	0.387156	0.179852	0.346486	0.298471	0.379357	0.307697	0.364528	0.501302	0.31189	0.326093	0.0665875	0.125378	0.1457	0.476275	0.259854	0.443601	0.648499	0.0491826	0.257425	0.21031	0.174021	0.341676	0.26913	0.221803	0.309544	0.457307	0.199144	0.668053	0.288751	0.467503	0.489594
Flavobacterium_branchiophilum	0.552794	0.831227	0.91441	0.696841	0.809373	0.877726	0.418756	0.911719	0.664578	0.667789	0.205536	0.95195	1.24019	0.599539	0.292786	0.883338	0.375929	0.704939	0.630583	0.371465	0.709384	1.22751	1.04749	0.54851	0.660888	0.665585	0.553166	0.844314	0.123151	0.330525	0.157805	0.767506	0.363313	0.596742	1.19873	0.0744622	0.424162	0.754121	0.181257	0.820518	1.10671	0.836817	0.727785	0.415845	0.352397	0.93747	1.07558	1.23424	0.766231
Acetobacter_pasteurianus	0.542454	0.333394	0.33779	0.22994	0.255713	0.239612	0.142745	0.399907	0.235909	0.230364	0.092778	0.416836	0.341865	0.27064	0.123797	0.33331	0.215784	0.228188	0.210741	0.171079	0.187137	0.323025	0.324087	0.204094	0.329322	0.3158	0.170174	0.252152	0.142469	0.0733439	0.0877	0.231628	0.158069	0.265218	0.23277	0.112532	0.344569	0.300996	0.0720008	0.225281	0.328104	0.199695	0.282545	0.294406	0.170478	0.261729	0.301147	0.366048	0.29017
Burkholderia_sp	0.536372	0.375459	0.394338	0.368968	0.469571	0.340218	0.550025	0.436135	0.55255	0.407206	0.427226	0.496018	0.328395	0.451429	0.49602	0.528537	0.194209	0.521777	0.510034	0.606302	0.542987	0.407176	0.463481	0.545304	0.463814	0.490498	0.642348	0.37749	0.0899879	0.16637	0.140503	0.577548	0.429807	0.710103	0.51379	0.0772081	0.536306	0.587306	0.477834	0.430575	0.402874	0.37941	0.396257	0.364749	0.214042	0.686681	0.400245	0.450229	0.566947
Dehalogenimonas_lykanthroporepellens	0.518831	0.0988586	0.146271	0.169989	0.134693	0.168215	0.146925	0.102764	0.167209	0.138644	0.0325833	0.123554	0.348619	0.300408	0.199887	0.110693	0.101744	0.174849	0.183102	0.19625	0.344003	0.0783853	0.0576891	0.176257	0.0853892	0.197905	0.272749	0.0789978	0.0255491	0.0352134	0.0372475	0.168542	0.440808	0.130716	0.174697	0.00385885	0.0697661	0.0949588	0.455312	0.206607	0.214164	0.303941	0.321529	0.112501	0.0419658	0.223334	0.085114	0.152822	0.17675
Sphingomonas_sp	0.514701	0.290998	0.278694	0.214851	0.228818	0.239691	0.172086	0.352214	0.169709	0.28404	0.085665	0.236785	0.573103	0.357713	0.0734905	0.211896	0.105724	0.517348	0.246335	0.271929	0.227728	0.277016	0.254746	0.202795	0.220389	0.230172	0.666402	0.21756	0.0780042	0.0793564	0.0633457	0.251324	0.342091	0.333212	0.422341	0.0771286	0.304435	0.26261	0.152094	0.187692	0.280753	0.220978	0.212271	0.225608	0.144581	0.19413	0.411247	0.32306	0.262292
Pirellula_staleyi	0.502284	0.364965	0.394935	0.414088	0.511237	0.425157	0.383991	0.257125	0.5582	0.108044	0.0936969	0.536905	0.871824	0.5086	0.176364	0.432149	0.0926955	0.29432	0.450331	0.116725	0.309864	0.492209	0.434046	0.253682	0.514861	0.28996	0.159887	0.336032	0.0476492	0.0751883	0.0837888	0.293292	0.267921	0.382914	0.305017	0.0577506	0.46985	0.275357	0.460356	0.381133	0.363315	0.443599	0.448647	0.400513	0.142932	0.512373	0.440703	0.55253	0.403426
Polynucleobacter_necessarius	0.489178	0.405606	0.312434	0.257853	0.350789	0.210738	0.207166	0.366259	0.352548	0.145463	0.147679	0.393695	0.214819	0.368962	0.229709	0.782191	0.170265	0.285681	0.167588	0.194067	0.324337	0.383771	0.482858	0.253257	0.321832	0.425776	0.34713	0.195343	0.0409969	0.151981	0.0809151	0.408644	0.304903	0.33116	0.321032	0.0264461	0.452065	0.345872	0.169875	0.252643	0.289871	0.20495	0.227132	0.221374	0.148437	0.405865	0.194185	0.438324	0.463587
Rhodoferax_ferrireducens	0.483298	0.258352	0.305752	0.303676	0.358792	0.275	0.262161	0.451248	0.281782	0.146451	0.14032	0.268666	0.293647	0.3833	0.0992823	0.180048	0.112007	0.457736	0.183193	0.230059	0.395095	0.269401	0.330666	0.273213	0.207048	0.225311	0.625748	0.300612	0.0338505	0.158232	0.113897	0.460253	0.423389	0.330221	0.264878	0.0471771	0.193754	0.168863	0.181695	0.291798	0.347216	0.289841	0.354227	0.283256	0.139919	0.217857	0.271975	0.251351	0.262823
Alicycliphilus_denitrificans	0.470555	0.36599	0.374376	0.431358	0.482634	0.446737	0.362342	0.366941	0.53319	0.445091	0.303326	0.405358	0.420457	0.466279	0.286167	0.292209	0.230764	0.439116	0.389646	0.300814	0.515487	0.382179	0.435546	0.407802	0.532623	0.316953	0.396837	0.428301	0.0690638	0.113887	0.0976446	0.494354	0.475224	0.587454	0.405183	0.0483686	0.336457	0.550207	0.299763	0.360042	0.443104	0.550812	0.394939	0.326934	0.163683	0.43573	0.392662	0.450536	0.532948
Cyanothece_sp	0.454165	0.642547	0.646043	1.04333	0.930105	1.36944	0.653229	0.840324	1.15151	0.229916	0.15228	0.674271	0.691082	0.544131	0.20997	0.505473	0.294024	0.645359	0.649229	0.444909	0.483385	0.676219	0.678385	1.08698	1.16165	0.564342	0.600247	1.1716	0.129455	0.199359	0.155568	0.806618	0.630267	0.467454	0.692813	0.0664269	0.630728	0.430827	0.609446	0.600488	0.521446	0.746283	1.17838	1.10031	0.38051	0.650664	0.81856	0.422503	0.568023
Delftia_acidovorans	0.438731	0.324812	0.3278	0.313752	0.394135	0.323511	0.30725	0.32875	0.464603	0.576884	0.326327	0.325466	0.394055	0.398297	0.288107	0.264399	0.163652	0.389453	0.370343	0.268743	0.446034	0.341725	0.445733	0.354543	0.419174	0.324887	0.407752	0.362039	0.0619587	0.125502	0.101084	0.434767	0.483592	0.535249	0.430079	0.041424	0.439106	0.518402	0.402037	0.333544	0.361495	0.464718	0.343479	0.294742	0.131658	0.333984	0.360363	0.365597	0.515284
Delftia_sp	0.438731	0.324812	0.3278	0.313752	0.394135	0.323511	0.30725	0.32875	0.464603	0.576884	0.326327	0.325466	0.394055	0.398297	0.288107	0.264399	0.163652	0.389453	0.370343	0.268743	0.446034	0.341725	0.445733	0.354543	0.419174	0.324887	0.407752	0.362039	0.0619587	0.125502	0.101084	0.434767	0.483592	0.535249	0.430079	0.041424	0.439106	0.518402	0.402037	0.333544	0.361495	0.464718	0.343479	0.294742	0.131658	0.333984	0.360363	0.365597	0.515284
Planctomyces_brasiliensis	0.436334	0.279613	0.28962	0.275034	0.362376	0.28693	0.125797	0.386364	0.384872	0.0854949	0.0881962	0.281746	0.344838	0.421124	0.115878	0.243617	0.138916	0.202986	0.126416	0.141465	0.245341	0.276162	0.335401	0.200151	0.301836	0.30715	0.107909	0.270958	0.0527493	0.0831399	0.0575774	0.197223	0.149388	0.183481	0.299706	0.0239956	0.390766	0.493194	0.296601	0.507732	0.332008	0.32099	0.339102	0.225625	0.148222	0.2868	0.228812	0.322958	0.219479
Singulisphaera_acidiphila	0.428513	0.31429	0.37129	0.262347	0.527332	0.240985	0.229257	0.467701	0.163544	0.11675	0.0810725	0.412778	0.297366	0.284477	0.0629389	0.260693	0.155649	0.285337	0.58733	0.15328	0.306819	0.309859	0.277746	0.282161	0.207979	0.425437	0.205933	0.32659	0.0434376	0.107889	0.0653824	0.457329	0.367659	0.312438	0.418166	0.0314379	0.338421	0.34201	0.377784	0.48838	0.315367	0.370465	0.5092	0.344282	0.170197	0.330267	0.319664	0.283406	0.282169
Gluconobacter_oxydans	0.422932	0.201931	0.223715	0.19019	0.183752	0.205969	0.11281	0.169851	0.163511	0.104898	0.0459102	0.148839	0.1888	0.299773	0.0538021	0.14424	0.124859	0.147552	0.209003	0.100379	0.260898	0.155486	0.160718	0.144821	0.201957	0.241523	0.272172	0.273771	0.0538699	0.0456284	0.0454096	0.126763	0.252561	0.204158	0.16403	0.0548131	0.173758	0.138154	0.082439	0.271607	0.204743	0.218033	0.253738	0.270359	0.0819174	0.124284	0.252154	0.196709	0.204827
Sphingomonas_sanxanigenens	0.413647	0.199347	0.210287	0.173466	0.138551	0.164555	0.165079	0.636627	0.0955797	0.301048	0.141565	0.14705	0.314884	0.205747	0.113185	0.219392	0.0857189	0.457369	0.324674	0.234354	0.3419	0.180665	0.181594	0.108034	0.300975	0.24607	0.24412	0.151928	0.0962077	0.0800825	0.143628	0.19883	0.214021	0.199408	0.195466	0.0504894	0.156407	0.252172	0.251454	0.216953	0.274032	0.169491	0.115732	0.155321	0.113584	0.213348	0.285099	0.371245	0.167632
Cytophaga_hutchinsonii	0.408339	0.361458	0.300355	0.382065	0.319427	0.257524	0.180111	0.271913	0.214894	0.148091	0.0376212	0.327664	0.190609	0.277213	0.0346486	0.335684	0.0945089	0.22946	0.181112	0.115516	0.343215	0.386122	0.405909	0.255079	0.142585	0.228774	0.292052	0.335626	0.0266743	0.0855605	0.0960296	0.471892	0.204831	0.278435	0.3416	0.0268243	0.38464	0.317741	0.0104073	0.304049	0.199096	0.291707	0.380361	0.291144	0.136789	0.139068	0.285108	0.285953	0.362748
Zymomonas_mobilis	0.402012	0.304006	0.40465	0.270715	0.257689	0.26231	0.230299	0.417559	0.299926	0.306486	0.227934	0.286755	0.31227	0.29661	0.179637	0.30054	0.229151	0.699732	0.305819	0.365653	0.505792	0.335008	0.359371	0.238096	0.294015	0.35245	0.317999	0.202299	0.0810105	0.154979	0.0589281	0.400162	0.298658	0.38649	0.344579	0.0554704	0.466743	0.408271	0.183807	0.456285	0.358606	0.249818	0.24931	0.239218	0.162777	0.24618	0.404612	0.222536	0.309956
Rhodobacter_sphaeroides	0.40157	0.602074	0.5457	0.625031	0.507403	0.577914	0.290194	0.471979	0.530955	0.30288	0.193827	0.555945	0.593832	0.713942	0.208788	0.64488	0.344803	0.567945	0.538424	0.261241	0.60288	0.572784	0.547988	0.520762	0.474042	0.53581	0.574872	0.431389	0.0901832	0.127088	0.136455	0.503649	0.732851	0.501749	0.345339	0.0582758	0.630248	0.388045	0.738577	0.566243	0.576883	0.867444	0.435566	0.553023	0.156043	0.540368	0.550292	0.355546	0.500937
Escherichia_coli	0.400625	0.146162	0.168219	0.105828	0.186883	0.0777728	1.39461	0.223065	0.276601	0.187896	0.689458	0.279172	0.227372	0.342151	0.246538	0.502651	0.0839553	0.41809	0.421584	0.690044	0.157376	0.155482	0.132228	0.549688	0.270677	0.218668	0.332101	0.269494	0.0329336	0.13433	0.0459505	0.128315	0.42293	0.18934	0.178605	0.0398319	0.285775	0.424085	0.624493	0.225936	0.226306	0.39967	0.122969	0.138394	0.0837214	0.503836	0.264012	0.459509	0.135122
Acidovorax_avenae	0.384061	0.244018	0.253467	0.244808	0.328045	0.260276	0.232768	0.261218	0.3274	0.289742	0.233449	0.228286	0.289076	0.302403	0.157449	0.229446	0.129955	0.356918	0.222879	0.216146	0.308684	0.261877	0.311334	0.286877	0.312372	0.190432	0.276711	0.279357	0.0465483	0.0994275	0.071452	0.314126	0.316656	0.400551	0.295954	0.0360598	0.293185	0.318756	0.291198	0.238065	0.279067	0.326006	0.290607	0.230947	0.126774	0.29168	0.277095	0.312802	0.381226
Acidovorax_citrulli	0.381395	0.237527	0.248153	0.240069	0.32726	0.259033	0.228369	0.25809	0.334879	0.285518	0.226414	0.221204	0.282076	0.297071	0.154277	0.224046	0.125496	0.349163	0.22066	0.211172	0.294244	0.257069	0.300758	0.293084	0.310347	0.192862	0.289249	0.279724	0.0456195	0.103252	0.0731019	0.304041	0.310321	0.39163	0.293962	0.0363211	0.288588	0.313139	0.273679	0.230915	0.274821	0.31794	0.294838	0.232467	0.125411	0.291005	0.270215	0.310383	0.370608
Caulobacter_crescentus	0.376409	0.292479	0.112777	0.154012	0.131752	0.180315	0.0472978	0.415879	0.105672	7.8348	6.05392	0.395398	0.3409	0.218114	1.61058	0.277038	16.3188	0.212275	0.155678	0.118145	0.354825	0.127672	0.151255	0.123003	0.211439	0.132879	0.241887	0.202846	5.81364	0.147734	3.49751	0.665639	0.103614	0.44448	0.224579	5.10438	0.235025	0.22434	0.0920508	0.189147	0.1264	0.094891	0.135084	1.69716	17.4747	0.372109	0.168068	0.345165	0.485887
Comamonadaceae_bacterium	0.375344	0.239897	0.256524	0.28814	0.317282	0.247524	0.321116	0.231684	0.475223	0.193077	0.256324	0.266175	0.155385	0.257999	0.171264	0.267829	0.100376	0.332037	0.38491	0.332881	0.331533	0.252498	0.333571	0.348976	0.287232	0.25801	0.246191	0.273321	0.0709227	0.119905	0.0820419	0.562935	0.308121	0.610984	0.53625	0.0329995	0.326171	0.355469	0.316518	0.391425	0.292208	0.311245	0.286892	0.226262	0.203726	0.384218	0.261961	0.318487	0.519736
Rhodoluna_lacicola	0.369605	0.183654	0.184405	0.346493	0.15564	0.242836	0.20213	0.148004	0.259281	0.087134	0.0536511	0.274928	0.233713	0.222346	0.177702	0.219007	0.127197	0.422832	0.228093	0.203013	0.570373	0.178641	0.239443	0.167619	0.1671	0.260266	0.498133	0.300835	0.0431531	0.0292431	0.0399963	0.338363	0.437426	0.229456	0.0697778	0.0078755	0.174037	0.102792	0.886119	0.158148	0.233629	0.347958	0.268308	0.27061	0.0649977	0.251258	0.379386	0.115858	0.179386
Planctomyces_limnophilus	0.36173	0.228755	0.282924	0.249362	0.189859	0.257013	0.169533	0.190873	0.0845017	0.0761866	0.0519517	0.213872	0.228533	0.155489	0.109331	0.495273	0.0459213	0.232895	0.168817	0.316848	0.327901	0.368138	0.224645	0.249482	0.278668	0.198688	0.149258	0.386155	0.0183659	0.0551785	0.0283359	0.0977271	0.13067	0.212391	0.222808	0.0186291	0.0348164	0.187041	0.0108081	0.32384	0.238029	0.283684	0.428709	0.328998	0.0796372	0.291486	0.215153	0.259304	0.271285
Niastella_koreensis	0.357581	0.686574	0.74947	0.422114	0.434041	0.441828	0.255954	0.592704	0.229541	0.25247	0.161656	0.617406	0.249723	0.567381	0.180488	0.718849	0.302689	0.215892	0.211636	0.0409185	0.499934	0.693253	0.737927	0.391047	0.22128	0.910376	0.150368	0.491933	0.0576175	0.150577	0.118056	0.476619	0.383665	0.440126	0.532707	0.0436956	0.363437	0.476888	0.00727794	0.49006	0.536628	0.597084	0.356417	0.263047	0.24504	0.569534	0.586799	0.52658	0.433354
Candidatus_Symbiobacter	0.343794	0.161994	0.174656	0.245275	0.235674	0.185224	0.176986	0.26508	0.1517	0.0873687	0.0949883	0.2177	0.19488	0.16979	0.0790491	0.123346	0.135913	0.195445	0.0966582	0.232967	0.255123	0.161583	0.208106	0.190303	0.154423	0.133005	0.226625	0.177789	0.0271928	0.0794395	0.0600823	0.195916	0.413167	0.262722	0.121065	0.0218484	0.175028	0.130665	0.16764	0.270073	0.18621	0.202992	0.215566	0.180706	0.0693017	0.0991293	0.203195	0.175705	0.165922
Myroides_sp	0.338397	0.503654	0.60173	0.406498	0.448804	0.356527	0.265625	0.5519	0.420095	0.617825	0.125568	0.427603	0.349968	0.696465	0.165558	0.49374	0.2492	0.359182	0.489748	0.273344	0.493615	0.514966	0.539914	0.254525	0.389674	0.529997	0.512653	0.309309	0.0436786	0.110541	0.183516	0.458381	0.4145	0.348506	0.622112	0.0404558	0.454807	0.413074	0.335553	0.586378	0.450809	0.398961	0.368265	0.423059	0.152076	0.592896	0.553428	0.581357	0.356349
Prochlorococcus_marinus	0.338176	0.404529	0.313289	0.644195	0.684187	1.19775	0.459717	0.320231	0.645446	0.189396	0.0645268	0.31324	0.203284	0.282137	0.0997488	0.275233	0.182129	0.293212	0.240864	0.198612	0.295434	0.333805	0.276245	0.709741	0.797203	0.365569	0.453214	0.990842	0.073232	0.134393	0.0734882	0.292104	0.333627	0.227659	0.384052	0.040652	0.474699	0.187712	0.275378	0.251328	0.338235	0.591332	0.872711	0.70387	0.179516	0.379537	0.440195	0.351098	0.296645
Synechocystis_sp	0.33769	0.462037	0.477881	0.862627	0.614764	0.827697	0.45773	0.567202	0.638442	0.292226	0.142188	0.469248	0.433675	0.336431	0.193183	0.562616	0.228889	0.256091	0.368808	0.236103	0.376405	0.57591	0.550581	0.576318	0.655406	0.549931	0.350025	0.695223	0.0837998	0.150176	0.105282	0.554373	0.500412	0.329475	0.651355	0.064471	0.659958	0.326074	0.381057	0.474881	0.355983	0.394567	0.863386	0.752572	0.156475	0.467588	0.427628	0.446581	0.491557
Leptothrix_cholodnii	0.334446	0.16736	0.32375	0.239591	0.183097	0.196798	0.212472	0.162545	0.277612	0.207061	0.197375	0.252905	0.112609	0.160472	0.0888911	0.215065	0.104109	0.171303	0.209568	0.142044	0.334423	0.220231	0.271585	0.203623	0.217251	0.134755	0.222499	0.217116	0.0392103	0.0870639	0.0759289	0.367671	0.208154	0.333454	0.231132	0.0281769	0.252721	0.295424	0.135786	0.248856	0.176067	0.20564	0.182278	0.160423	0.18254	0.351445	0.2814	0.162381	0.469717
Myroides_profundi	0.33404	0.483105	0.586381	0.389986	0.431884	0.350167	0.253636	0.537553	0.416463	0.601874	0.125149	0.389381	0.33249	0.656652	0.166111	0.485086	0.236437	0.355827	0.480696	0.269016	0.463264	0.502082	0.518335	0.245503	0.377358	0.523763	0.513458	0.299788	0.0432651	0.10682	0.18278	0.443509	0.407847	0.353686	0.61071	0.041254	0.444731	0.411277	0.362346	0.560288	0.439441	0.37875	0.362027	0.415133	0.133986	0.58577	0.530794	0.57262	0.337076
Janthinobacterium_agaricidamnosum	0.328129	0.241382	0.18565	0.145075	0.188291	0.174667	0.121574	0.136468	0.14015	0.139536	0.11057	0.217215	0.339456	0.253464	0.226541	1.80095	0.0636971	0.348262	0.219081	0.144177	0.414657	0.198271	0.182639	0.195233	0.177786	0.301687	0.974242	0.169526	0.0296394	0.0662693	0.0421287	0.37284	0.253063	0.214337	0.0895073	0.0242439	0.174842	0.200824	0.613367	0.15634	0.117343	0.163498	0.109393	0.080025	0.117064	0.228719	0.182905	0.0894875	0.318833
Neisseria_meningitidis	0.327632	0.233683	0.250952	0.237659	0.177861	0.175494	0.193477	0.198923	0.264037	0.150385	0.169653	0.216003	0.181284	0.197102	0.159553	0.343673	0.190522	0.309517	0.209422	0.170735	0.222471	0.25508	0.18788	0.221082	0.240296	0.355532	0.109481	0.168391	0.0392218	0.130941	0.0660153	0.206411	0.301001	0.306958	0.222245	0.0369506	0.314038	0.203548	0.156902	0.158468	0.193564	0.116159	0.188153	0.145924	0.0780114	0.151371	0.350022	0.146244	0.375784
Burkholderia_mallei	0.323374	0.253683	0.235361	0.220893	0.248308	0.201174	0.372942	0.27796	0.273827	0.375447	0.250421	0.334495	0.266617	0.236301	0.484385	0.270361	0.128122	0.31704	0.303885	0.392662	0.352762	0.270713	0.242986	0.30638	0.247662	0.307951	0.346729	0.248655	0.0591958	0.101201	0.0875653	0.32973	0.235513	0.417084	0.357586	0.0564052	0.370566	0.362793	0.241551	0.264823	0.210796	0.248382	0.201099	0.238195	0.139502	0.410527	0.258804	0.241747	0.393332
Nostoc_sp	0.321059	0.377458	0.444983	0.831276	0.92468	1.50286	0.743465	0.527736	1.05672	0.239381	0.145022	0.541264	0.468356	0.318087	0.192644	0.436371	0.233442	0.491516	0.304581	0.310834	0.29735	0.45093	0.425209	1.17941	1.12432	0.430076	0.52703	1.2375	0.0819734	0.154225	0.131856	0.499435	0.414021	0.279632	0.571504	0.0485135	0.502285	0.249467	0.535811	0.407805	0.421947	0.641989	1.14696	1.09478	0.502699	0.437244	0.613206	0.42636	0.313652
Brucella_suis	0.319601	0.315362	0.271597	0.257237	0.243917	0.265588	0.365121	0.392524	0.27573	0.371399	0.203827	0.224007	0.379268	0.280525	0.230991	0.221865	0.168702	0.435892	0.263137	0.307223	0.260936	0.306191	0.266967	0.24577	0.29348	0.382117	0.381938	0.211815	0.453002	0.106151	0.235143	0.274308	0.286085	0.309063	0.217717	0.339398	0.210018	0.231869	0.382981	0.211164	0.28311	0.252472	0.202098	0.254938	0.382901	0.302751	0.274957	0.282588	0.326662
Niabella_soli	0.318777	0.433993	0.626109	0.458233	0.378667	0.379018	0.374216	0.657008	0.52926	0.243519	0.105006	0.377428	0.473146	0.472322	0.178952	0.578103	0.194056	0.291423	0.454287	0.357056	0.244079	0.439426	0.545775	0.421883	0.275102	0.625876	0.368588	0.376368	0.0506242	0.105701	0.119745	0.749407	0.61712	0.33094	0.522255	0.0680312	0.0966649	0.355123	0.235025	0.308685	0.451326	0.269165	0.35865	0.437433	0.120414	0.418265	0.388124	0.380524	0.56839
Sphingomonas_taxi	0.304095	0.295482	0.168803	0.141008	0.259504	0.167395	0.12512	0.317973	0.164553	0.302895	0.0394886	0.223885	0.452095	0.20929	0.091987	0.245557	0.124758	0.500143	0.1707	0.190975	0.154466	0.17174	0.166317	0.171784	0.176816	0.0967306	0.345246	0.151411	0.0528158	0.051653	0.0681271	0.109478	0.28672	0.241383	0.220147	0.0583286	0.132032	0.126013	0.381256	0.137026	0.232949	0.269504	0.0921204	0.166345	0.126346	0.14945	0.257079	0.236864	0.205844
Parachlamydia_acanthamoebae	0.301862	0.133901	0.208597	0.109058	0.124717	0.134151	0.113801	0.214378	0.183793	0.0279812	0.00700731	0.119909	0.115685	0.0703293	0.0303074	0.0942535	0.0975493	0.077058	0.0785373	0.137036	0.265621	0.0967403	0.138043	0.100324	0.115329	0.240147	0.0575337	0.207126	0.0110756	0.033883	0.0595425	0.0748325	0.419467	0.0568806	0.215248	0.00861453	0.150043	0.104982	0.0123802	0.129151	0.12102	0.236764	0.207625	0.116034	0.0294207	0.0819338	0.115848	0.119864	0.166819
Polaromonas_sp	0.300296	0.182991	0.182608	0.158398	0.173895	0.122457	0.138066	0.16239	0.184126	0.170837	0.152541	0.134296	0.145554	0.176979	0.124252	0.2867	0.118096	0.19831	0.112402	0.120156	0.258515	0.173951	0.224778	0.190679	0.14634	0.159364	0.222102	0.112706	0.0426394	0.103823	0.0562	0.214328	0.196288	0.242596	0.201018	0.0280739	0.102414	0.176727	0.170585	0.157759	0.165497	0.118824	0.229643	0.16933	0.0879084	0.15676	0.199365	0.191421	0.275241
Burkholderia_cenocepacia	0.298355	0.203207	0.173862	0.157447	0.202734	0.144785	0.308242	0.192261	0.23869	0.292672	0.216578	0.208531	0.205657	0.182876	0.525283	0.170151	0.0851506	0.241194	0.225404	0.323223	0.290881	0.191489	0.189898	0.271513	0.18518	0.205247	0.238313	0.179941	0.0362543	0.0680417	0.0553484	0.227976	0.164147	0.325368	0.240886	0.0435178	0.240934	0.258541	0.140878	0.166099	0.173425	0.183606	0.158972	0.183819	0.0975026	0.289238	0.19013	0.209394	0.286334
Ramlibacter_tataouinensis	0.293465	0.287331	0.231412	0.324063	0.459117	0.259822	0.171212	0.310672	0.330687	0.294103	0.311018	0.203044	0.205049	0.19194	0.0949031	0.125865	0.108599	0.303724	0.268609	0.201985	0.31016	0.207947	0.303143	0.333026	0.229939	0.190629	0.415753	0.342181	0.0412902	0.0673346	0.0676603	0.292824	0.298561	0.302363	0.213605	0.0397959	0.16364	0.290066	0.118022	0.504805	0.182385	0.245742	0.243914	0.215038	0.0893311	0.289411	0.2026	0.43402	0.218706
Xanthomonas_citri	0.292367	0.310535	0.201298	0.193696	0.216859	0.181334	3.07398	0.36994	0.249082	1.71565	5.08278	0.286118	0.200479	0.250111	10.4035	0.263525	0.285792	0.186938	0.194113	5.48958	0.345626	0.248157	0.230779	1.34318	0.267438	0.205275	0.219567	0.196472	1.52692	0.188638	0.582384	0.230894	0.376515	0.299335	0.294675	0.538833	0.23919	1.79123	3.37268	0.186807	0.19762	0.295891	0.234281	0.245749	0.289946	0.386333	0.228496	0.927026	0.337815
Rhodopseudomonas_palustris	0.283019	0.184167	0.19087	0.171155	0.198871	0.207346	0.208636	0.247655	0.227177	0.169605	0.169309	0.22143	0.39451	0.340594	0.674501	0.181741	0.102473	0.378042	0.221964	0.2539	0.363948	0.187944	0.218289	0.192123	0.232643	0.26116	0.190543	0.166269	0.0850763	0.124913	0.10476	0.281098	0.311196	0.284426	0.295578	0.100664	0.271006	0.31618	0.221768	0.181196	0.202898	0.231349	0.218824	0.18543	0.176327	0.390463	0.220994	0.218437	0.28678
Brucella_abortus	0.279341	0.279772	0.243377	0.212298	0.204069	0.220972	0.327856	0.341165	0.23807	0.356138	0.196544	0.2089	0.327714	0.259116	0.2189	0.198025	0.155739	0.395534	0.230236	0.254479	0.234994	0.263668	0.243094	0.215791	0.249056	0.357928	0.322602	0.175755	0.47793	0.0935323	0.229222	0.245723	0.286008	0.286351	0.170878	0.363177	0.181717	0.202694	0.271663	0.191429	0.242071	0.216639	0.1663	0.236277	0.36873	0.281968	0.24539	0.255685	0.269239
Rhodocyclaceae_bacterium	0.277776	0.229283	0.140678	0.113013	0.18996	0.171896	0.36656	0.314581	0.374636	0.214349	1.48724	0.199206	0.238453	0.123402	0.474599	0.117485	0.260794	0.0839392	0.247276	0.89006	0.262722	0.174805	0.17677	0.314527	0.126699	0.158589	0.16519	0.118513	6.79106	0.0611083	0.685563	0.368815	0.213128	0.186448	0.373269	0.456756	0.0508903	0.518898	1.37548	0.260382	0.205616	0.204657	0.104023	0.167046	0.0532172	0.308136	0.266686	0.172274	0.346686
Ketogulonicigenium_vulgare	0.272344	0.300462	0.241087	0.352368	0.292122	0.40397	0.275983	0.233463	0.331709	0.0957964	0.0602211	0.268191	0.208316	0.261926	0.120611	0.366059	0.153014	0.27753	0.230454	0.125313	0.617309	0.240333	0.211324	0.598382	0.381069	0.507744	0.219125	0.317449	0.0188473	0.115139	0.0615127	0.161444	0.210046	0.246113	0.244023	0.0353743	0.15105	0.234565	0.372431	0.373931	0.427008	0.308693	0.279718	0.390002	0.0499248	0.365189	0.325241	0.177671	0.211833
Coxiella_burnetii	0.26897	0.147276	0.111678	0.134373	0.125471	0.162556	0.132775	0.0907993	0.254794	0.133475	0.218343	0.118448	0.160042	0.0850548	0.242427	0.178182	0.0700457	0.123755	0.113613	0.179758	0.227359	0.185121	0.150359	0.176065	0.170687	0.098269	0.134467	0.184351	0.0188197	0.0496347	0.0252361	0.186826	0.135428	0.254906	0.234721	0.0308509	0.337987	0.118055	0.112403	0.164239	0.267969	0.296447	0.11778	0.178446	0.0498345	0.205717	0.177133	0.0643364	0.180112
Ralstonia_solanacearum	0.268325	0.226927	0.234666	0.196212	0.235893	0.192465	0.839162	0.241826	0.389344	0.312357	0.293411	0.349474	0.269453	0.289299	0.47867	0.246788	0.146572	0.325175	0.302636	0.645384	0.432623	0.266475	0.318575	0.26561	0.290568	0.221168	0.361731	0.195614	0.0592697	0.126106	0.135401	0.372944	0.18658	0.485189	0.509406	0.0413357	0.424891	0.402885	0.235996	0.222905	0.230309	0.257828	0.243684	0.220377	0.173328	0.399482	0.211834	0.417039	0.443119
Sphingobacterium_sp	0.267657	0.362508	0.421946	0.36025	0.351007	0.262203	0.284873	0.380488	0.250785	0.146929	0.0778977	0.300587	0.401646	0.238279	0.125778	0.395561	0.131217	0.42979	0.296106	0.276164	0.452161	0.509616	0.53409	0.289118	0.282932	0.407995	0.221009	0.362577	0.0656576	0.0883416	0.130783	0.309517	0.324517	0.360688	0.335885	0.0586212	0.293251	0.134072	0.175424	0.212209	0.318027	0.218472	0.293944	0.281429	0.0994974	0.182661	0.291886	0.436981	0.424987
Selenomonas_ruminantium	0.262048	0.2835	0.368217	0.519549	0.578129	0.564624	0.370241	0.322877	0.634522	0.107945	0.0550645	0.244935	0.304267	0.214005	0.106236	0.4345	0.142371	0.442107	0.31104	0.27529	0.295701	0.372205	0.354644	0.489752	0.527465	0.228595	0.360425	0.667674	0.0259659	0.0896186	0.0466902	0.392839	0.551399	0.328332	0.361269	0.0247042	0.425701	0.281716	0.165534	0.413605	0.259779	0.385331	0.489278	0.616555	0.0743511	0.271069	0.286637	0.260612	0.361794
Chitinophaga_pinensis	0.260938	0.331003	0.428985	0.396065	0.399382	0.343037	0.198182	0.350737	0.282515	0.167522	0.118759	0.315041	0.309452	0.268312	0.114579	0.26717	0.203812	0.262897	0.199234	0.192354	0.383625	0.39041	0.410606	0.282442	0.272896	0.358425	0.207643	0.296361	0.0709528	0.127614	0.0657748	0.436016	0.302509	0.398379	0.402433	0.0515609	0.537259	0.396313	0.00759844	0.288043	0.304625	0.406606	0.297386	0.276361	0.0960928	0.225128	0.430113	0.29727	0.373717
Isosphaera_pallida	0.26028	0.166272	0.176983	0.202268	0.26993	0.149325	0.064081	0.248036	0.0389839	0.0439137	0.0193042	0.17975	0.336803	0.206719	0.0359011	0.202866	0.0738698	0.130575	0.495887	0.132	0.309847	0.246223	0.181369	0.123318	0.108952	0.187862	0.105108	0.177776	0.0300692	0.045343	0.0484521	0.248524	0.142635	0.150862	0.296443	0.0343326	0.189822	0.245895	0.116054	0.132806	0.214562	0.0994467	0.186007	0.228873	0.028875	0.198914	0.100528	0.309136	0.217728
Legionella_pneumophila	0.258199	0.343675	0.298117	0.314684	0.2871	0.347091	0.186746	0.302962	0.243622	0.198733	0.0876059	0.326063	0.357695	0.272551	0.151648	0.273733	0.133428	0.369702	0.414242	0.225558	0.188916	0.304678	0.303845	0.213427	0.200074	0.15128	0.449693	0.229119	0.0456552	0.0991128	0.0665602	0.416904	0.345308	1.20905	0.366053	0.0354788	0.289227	0.306788	0.134113	0.300872	0.709698	0.364288	0.220699	0.386995	0.108054	0.272502	0.166665	0.285414	0.246045
Achromobacter_xylosoxidans	0.254255	0.190621	0.16404	0.169884	0.157398	0.189481	0.352373	0.223327	0.331008	0.131082	1.03983	0.310585	0.129296	0.21524	0.406645	0.0999776	0.0588306	0.201507	0.125587	0.829177	0.202428	0.176166	0.174881	0.380418	0.151984	0.161901	0.173681	0.149023	0.020565	0.0598707	0.0254653	0.188053	0.167362	0.184743	0.145691	0.0309711	0.19318	0.37775	0.19291	0.200988	0.208505	0.15689	0.172534	0.13085	0.0624421	0.233446	0.194973	0.238046	0.169652
Polaromonas_naphthalenivorans	0.253757	0.184239	0.252812	0.175729	0.184397	0.181984	0.131579	0.238202	0.18906	0.209839	0.140356	0.334951	0.203291	0.230446	0.109765	0.264097	0.134583	0.254913	0.243206	0.118969	0.221437	0.2442	0.431394	0.324153	0.225015	0.232751	0.287016	0.214221	0.0445436	0.0636066	0.0420314	0.208941	0.21986	0.282474	0.174038	0.0191684	0.142917	0.166519	0.181485	0.152761	0.251034	0.307059	0.156338	0.252046	0.0878729	0.298217	0.238132	0.400345	0.295035
Francisella_tularensis	0.25128	0.275346	0.222291	0.261207	0.262208	0.295375	0.250156	0.18009	0.24095	0.220362	0.219162	0.251224	0.322399	0.248337	0.299947	0.171198	0.103267	0.276592	0.376761	0.222505	0.420044	0.320974	0.312181	0.277262	0.240142	0.122605	0.217866	0.223949	0.0263991	0.913586	0.0557913	0.251901	0.365441	0.299027	0.1776	0.0310396	0.308201	0.187702	0.199099	0.110729	0.318748	0.281531	0.299785	0.212376	0.0583463	0.293844	0.286599	0.2126	0.173572
endosymbiont_of	0.249417	0.155284	0.207781	0.152764	0.220656	0.190755	0.285196	0.132839	0.155311	0.121433	0.0777391	0.25998	0.132435	0.174703	0.0891298	0.207967	0.0951481	0.146995	0.172009	0.186669	0.14728	0.232514	0.229979	0.1208	0.145471	0.293644	0.203072	0.327238	0.0468484	0.0839955	0.0412872	0.0728967	0.151091	0.21906	0.286057	0.021289	0.469704	0.22687	0.15486	0.361038	0.117803	0.131361	0.170846	0.175541	0.0366359	0.16698	0.0825445	0.133075	0.290824
Bacillus_anthracis	0.248157	0.100106	0.112961	0.137191	0.116907	0.134138	0.0820588	0.061598	0.10695	0.0673465	0.0436723	0.0905214	0.146394	0.107409	0.0438821	0.153329	0.0899199	0.157915	0.172293	0.143607	0.218943	0.0696849	0.118054	0.0881306	0.111531	0.0856626	0.197423	0.113816	0.495744	0.505089	0.473667	0.101239	0.20679	0.164898	0.085641	0.244545	0.189989	0.0887475	0.307961	0.139376	0.120102	0.167032	0.120871	0.110274	0.04821	0.0698013	0.204869	0.0735418	0.126097
Hymenobacter_sp	0.246557	0.284427	0.347012	0.26025	0.216573	0.196478	0.118222	0.2676	0.0906523	0.214205	0.0454404	0.233143	0.311314	0.285511	0.166279	0.269208	0.0623489	0.350127	0.0969496	0.173325	0.109176	0.30293	0.35844	0.178249	0.252101	0.392113	0.265013	0.148956	0.0189682	0.0710712	0.0633951	0.24469	0.375211	0.204241	0.351485	0.0265478	0.241869	0.0931713	0.180122	0.300083	0.336027	0.311956	0.302827	0.22014	0.130408	0.255756	0.398234	0.38714	0.303643
Acidovorax_ebreus	0.244476	0.195218	0.199129	0.214833	0.258928	0.2214	0.194764	0.209294	0.289993	0.269947	0.171883	0.17036	0.203874	0.218693	0.148469	0.20366	0.0996056	0.240936	0.195306	0.163851	0.264916	0.198336	0.254273	0.227402	0.269317	0.188514	0.229683	0.222288	0.0396159	0.067406	0.048672	0.286902	0.268708	0.329717	0.258736	0.028541	0.235467	0.318431	0.185737	0.185462	0.230363	0.260607	0.221418	0.185976	0.100693	0.235788	0.220784	0.224486	0.322902
Emticicia_oligotrophica	0.244259	0.309655	0.46886	0.218084	0.255748	0.234276	0.15462	0.456914	0.222616	0.1798	0.123777	0.390682	0.282979	0.311669	0.10303	0.479973	0.0931814	0.241283	0.20462	0.120992	0.298977	0.469751	0.480072	0.13294	0.183948	0.180477	0.277123	0.275922	0.0291123	0.0654588	0.0802389	0.359141	0.128156	0.344298	0.348736	0.0362304	0.465263	0.32285	0.161266	0.595336	0.331932	0.20092	0.190026	0.315933	0.0840142	0.573184	0.299571	0.25649	0.255383
Verminephrobacter_eiseniae	0.243576	0.169467	0.352233	0.176802	0.252768	0.200056	0.156234	0.316176	0.129192	0.167868	0.130242	0.188706	0.187397	0.244659	0.167373	0.284259	0.231974	0.501635	0.161297	0.1443	0.316946	0.213123	0.284145	0.219958	0.218195	0.0805332	0.308912	0.166254	0.045361	0.135949	0.0628015	0.288243	0.154178	0.330707	0.208447	0.0413516	0.194513	0.198011	0.154929	0.180339	0.238804	0.236065	0.332142	0.164287	0.109395	0.260542	0.358644	0.224822	0.295925
Burkholderia_thailandensis	0.243451	0.191593	0.177209	0.167231	0.18917	0.143794	0.287383	0.200312	0.210264	0.279198	0.195734	0.239766	0.192488	0.166347	0.373199	0.200677	0.0927331	0.244454	0.234527	0.296814	0.26265	0.201284	0.180877	0.231053	0.212881	0.226144	0.263364	0.185832	0.0440624	0.0729164	0.0633275	0.250786	0.175805	0.317113	0.269134	0.0442233	0.281986	0.273369	0.1824	0.198371	0.158004	0.174618	0.156322	0.183752	0.0863566	0.311411	0.187642	0.181108	0.289406
Eggerthella_lenta	0.243168	0.252042	0.349444	0.449492	0.523287	0.508573	0.292429	0.292276	0.566173	0.0944463	0.049127	0.199873	0.293011	0.182715	0.081972	0.324362	0.147439	0.370964	0.290271	0.194726	0.251774	0.345094	0.32812	0.42238	0.477836	0.18216	0.333831	0.531516	0.0257751	0.0785049	0.0462103	0.341587	0.497179	0.280434	0.282424	0.0236076	0.345547	0.269775	0.19358	0.383145	0.222112	0.334368	0.435472	0.528297	0.0606204	0.210518	0.250909	0.226465	0.299155
Ruminococcus_champanellensis	0.243043	0.233152	0.34008	0.448127	0.483283	0.504109	0.284475	0.244589	0.563534	0.0719402	0.0428063	0.217428	0.265624	0.12929	0.0804656	0.226429	0.149724	0.296753	0.391433	0.207485	0.221804	0.307322	0.282773	0.401727	0.453745	0.228734	0.298908	0.577496	0.0260221	0.0847684	0.042929	0.265926	0.524024	0.226773	0.349155	0.0220486	0.271898	0.390129	0.169992	0.367178	0.261297	0.392279	0.393145	0.484993	0.0757202	0.217162	0.22261	0.18824	0.372746
Leadbetterella_byssophila	0.24133	0.191837	0.237523	0.137682	0.155048	0.132148	0.0734123	0.183727	0.150542	0.0861389	0.0250743	0.193158	0.210959	0.142703	0.0531297	0.373157	0.0660427	0.173516	0.160928	0.0404989	0.423693	0.285818	0.327966	0.0981975	0.136139	0.227144	0.373649	0.0882018	0.0381493	0.062779	0.0324908	0.216863	0.0860909	0.183509	0.142091	0.0253494	0.171295	0.282452	0.0478201	0.156248	0.240084	0.301843	0.150238	0.201076	0.0753999	0.299157	0.260738	0.134158	0.233345
Paracoccus_aminophilus	0.239756	0.253736	0.310238	0.219743	0.174484	0.26027	0.12717	0.249158	0.0928166	0.114481	0.054623	0.193663	0.207189	0.133972	0.0878735	0.170711	0.105636	0.23678	0.222223	0.0693027	0.162468	0.164416	0.30426	0.138244	0.169916	0.35515	0.206135	0.205918	0.0253434	0.0428912	0.0531753	0.151173	0.205741	0.19469	0.232605	0.0114736	0.307444	0.335444	0.148766	0.191696	0.229787	0.341834	0.175146	0.231226	0.0634212	0.22817	0.335027	0.478985	0.134632
Mucinivorans_hirudinis	0.237829	0.0696867	0.111788	0.102905	0.0767124	0.10243	0.1207	0.121323	0.182955	0.0342575	0.0712904	0.181037	0.0827346	0.171555	0.0211526	0.190714	0.0493371	0.0397401	0.0553199	0.0284186	0.0877981	0.123134	0.166585	0.113929	0.123519	0.0763372	0.0471617	0.107813	0.00945173	0.00691261	0.0112782	0.0666191	0.137537	0.0896958	0.171468	0.00467152	0.0804801	0.0569174	0.0234831	0.19531	0.173356	0.184619	0.0918399	0.0483746	0.0094554	0.147557	0.0788922	0.140276	0.101051
Brachybacterium_faecium	0.234469	0.0505324	0.116421	0.109575	0.0708231	0.10401	0.0892766	0.154472	0.0666568	0.0144583	0.0117176	0.0254013	0.107601	0.142416	0.0162736	0.0707426	0.0196966	0.236448	0.206495	0.0817184	0.168187	0.164246	0.0392224	0.0609434	0.0288093	0.104543	0.0910186	0.100607	0.0144588	0.0119446	0.0180194	0.0577314	0.28087	0.0369423	0.00586336	0.00377303	0.0730054	0.0608719	0.0337345	0.0269156	0.0255636	0.0816867	0.107042	0.0749328	0.0275715	0.129242	0.109036	0.0601043	0.044728
Sphingobium_sp	0.228012	0.309258	0.291797	0.185616	0.190343	0.180474	0.134786	0.377369	0.146765	0.363689	0.14011	0.211272	0.405424	0.288815	0.139261	0.150143	0.115006	0.308473	0.161065	0.125938	0.19229	0.275364	0.201549	0.156075	0.220699	0.247072	0.308175	0.183078	0.18177	0.0588802	0.108175	0.280641	0.18422	0.221344	0.203306	0.0718381	0.245871	0.282382	0.155372	0.158014	0.298493	0.230252	0.144874	0.164288	0.156759	0.190716	0.281079	0.291365	0.240101
Oligotropha_carboxidovorans	0.224269	0.109474	0.124437	0.0972382	0.124247	0.112533	0.130039	0.123104	0.181667	0.0936178	0.0734316	0.140779	0.240221	0.233246	0.356748	0.10107	0.0438355	0.319549	0.243659	0.207686	0.267541	0.137445	0.134769	0.12837	0.152837	0.224169	0.219569	0.0768459	0.0374102	0.0821438	0.0749992	0.244702	0.177097	0.255931	0.15153	0.0500649	0.130644	0.201418	0.199437	0.177939	0.17883	0.128501	0.172468	0.127915	0.146873	0.22751	0.147122	0.106927	0.257123
Rhodobacter_capsulatus	0.222632	0.196916	0.144846	0.160923	0.134674	0.181573	0.104057	0.19822	0.144005	0.11723	0.0639833	0.121509	0.0990864	0.0884524	0.0759491	0.210301	0.098848	0.2592	0.227994	0.158295	0.428181	0.203283	0.192073	0.113434	0.168844	0.139527	0.0657199	0.172691	0.0184146	0.0458938	0.0274465	0.185742	0.0642951	0.208682	0.0878042	0.0165237	0.232637	0.186458	0.0789993	0.131028	0.219493	0.23181	0.134026	0.113315	0.0491444	0.12155	0.217584	0.235511	0.121805
Microbacterium_testaceum	0.219848	0.060086	0.100965	0.0803466	0.0722648	0.0739161	0.0942712	0.0623981	0.152181	0.0424366	0.0125115	0.0958906	0.101042	0.0146715	0.00706671	0.0118137	0.0674707	0.101961	0.18957	0.0458149	0.0502535	0.0954744	0.100075	0.0909587	0.145354	0.0340728	0.294112	0.0481837	0.0338889	0.0472363	0.0190303	0.133792	0.347405	0.106808	0.0816858	0.0270876	0.0173601	0.0734345	0.610714	0.0307076	0.090372	0.194414	0.130241	0.141517	0.0124457	0.0335914	0.0592614	0.0388952	0.0676363
Bacillus_subtilis	0.218266	0.203195	0.199237	0.252105	0.225696	0.259694	0.130394	0.196169	0.22283	0.09003	0.0615207	0.172186	0.302896	0.206282	0.0915112	0.266717	0.0982501	0.204198	0.335591	0.188005	0.368818	0.229817	0.259886	0.187599	0.236443	0.173369	0.279295	0.199271	0.0448487	0.0834593	0.0474219	0.194092	0.240668	0.179638	0.192968	0.0154594	0.229888	0.172138	0.194425	0.203654	0.197021	0.258341	0.255217	0.248569	0.0493906	0.269317	0.241543	0.137953	0.188753
Propionibacterium_acidipropionici	0.21731	0.0731839	0.0758548	0.0227158	0.0617656	0.0464942	0.0109339	0.0575409	0.238473	0.0706406	0.0376937	0.0705111	0.154112	0.184937	0.0850776	0.0742315	0.0808165	0.0513238	0.645417	0.0166586	0.0366813	0.0536591	0.0762845	0.114601	0.102799	0.0199532	0.10916	0.0287172	0.0351907	0.0144332	0.0105347	0.0893181	0.234079	0.0406589	0.0886647	0.0148322	0.232247	0.0286791	0.134894	0.0570672	0.0795029	0.0541074	0.0141355	0.0412369	0.0412582	1.27955	0.0712526	0.0533975	0.0482858
Methylobacterium_extorquens	0.216604	0.247346	0.22999	0.284916	0.211194	0.298114	0.240479	0.292795	0.222223	0.231282	0.107926	0.147782	0.922439	0.388066	0.0960085	0.248062	0.139517	0.358396	0.298478	0.217068	0.16298	0.170371	0.218711	0.286283	0.472825	0.230591	0.583202	0.174322	0.0570879	0.104097	0.0420813	0.293103	0.29939	0.232739	0.267342	0.0243964	0.216217	0.22235	0.175424	0.123782	0.149116	0.199908	0.296874	0.246696	0.171238	0.170638	0.448731	0.21311	0.192283
Fibrella_aestuarina	0.215083	0.200599	0.311757	0.172807	0.186272	0.120163	0.0605843	0.217856	0.137092	0.0905092	0.0338243	0.217855	0.336443	0.19863	0.128857	0.164466	0.0892739	0.171231	0.228273	0.145405	0.354606	0.312159	0.23335	0.0915076	0.22595	0.101067	0.153843	0.177802	0.0371418	0.0373474	0.0247175	0.155088	0.249896	0.170973	0.197435	0.0288792	0.22355	0.190919	0.166439	0.269069	0.310436	0.336089	0.225469	0.210012	0.0703818	0.281463	0.290719	0.198597	0.235789
Stenotrophomonas_maltophilia	0.214501	0.196007	0.174212	0.111409	0.168474	0.162694	3.24994	0.263898	0.248762	0.909436	5.01485	0.267035	0.203613	0.153283	12.6822	0.119862	0.178205	0.245444	0.192379	5.18557	0.132995	0.210718	0.17863	1.53595	0.189098	0.112251	0.124543	0.133117	1.36604	0.204368	0.554392	0.258057	0.1907	0.228048	0.340505	0.592549	0.127705	1.73541	2.49577	0.102745	0.161297	0.160287	0.134923	0.114098	0.176343	0.345693	0.170541	0.928312	0.299431
Rhodococcus_pyridinivorans	0.213115	0.215484	0.290678	0.404391	0.487881	0.457107	0.249453	0.24327	0.527894	0.0738613	0.0403449	0.246766	0.273352	0.188426	0.0778686	0.233305	0.109556	0.351681	0.30199	0.195759	0.233653	0.270526	0.260719	0.374761	0.455693	0.176759	0.283247	0.472069	0.0655746	0.0744444	0.040114	0.264444	0.469711	0.191437	0.271469	0.041523	0.259683	0.264586	0.232508	0.361136	0.207238	0.324206	0.382319	0.462793	0.0552271	0.20746	0.230828	0.164545	0.231116
Stanieria_cyanosphaera	0.211958	0.0956769	0.117025	0.195261	0.114765	0.226389	0.0456124	0.174843	0.0942907	0.0453819	0.00615119	0.206131	0.0504644	0.14632	0.0984074	0.152624	0.0955555	0.0517749	0.0401012	0.0765801	0.0914593	0.114111	0.207508	0.0936227	0.0900224	0.233935	0.0878167	0.217677	0.00327802	0.0412543	0.0270359	0.0944049	0.124063	0.10353	0.225271	0.0257454	0.113631	0.0711957	0.0361228	0.129472	0.0996089	0.329834	0.157941	0.121411	0.102099	0.0429567	0.0613846	0.172681	0.0827711
Aequorivita_sublithincola	0.210047	0.254678	0.256339	0.226824	0.195417	0.190591	0.101886	0.265239	0.185252	0.153782	0.0887491	0.11433	0.12901	0.231807	0.0905363	0.189527	0.103566	0.217177	0.165359	0.142723	0.14803	0.217818	0.321005	0.150524	0.128665	0.240019	0.161808	0.177839	0.0347633	0.0691641	0.0470632	0.175575	0.175831	0.326437	0.142327	0.0296164	0.435944	0.137776	0.0275974	0.190631	0.258046	0.20383	0.131514	0.1566	0.0175	0.168833	0.213315	0.396482	0.270985
Bacillus_thuringiensis	0.20962	0.0706748	0.0658349	0.0905254	0.10094	0.0781686	0.0423317	0.0471516	0.0486808	0.0410462	0.0165207	0.0651156	0.0881752	0.0890063	0.0233394	0.0949977	0.0509969	0.0733976	0.0877219	0.104321	0.145875	0.0799999	0.0653835	0.0652003	0.0563235	0.0369972	0.120263	0.108496	0.0999338	0.116464	0.0922565	0.0553186	0.0886901	0.0990666	0.0643226	0.0481604	0.105302	0.0490043	0.150021	0.107683	0.0603215	0.0978822	0.0944519	0.0796523	0.0197094	0.0328275	0.120836	0.0421721	0.0901887
Brevundimonas_subvibrioides	0.209362	0.215008	0.078095	0.0608775	0.110055	0.0959054	0.0850387	0.252913	0.0565753	4.91141	4.94512	0.216857	0.155132	0.114936	1.39149	0.229122	10.4812	0.24261	0.102585	0.0983735	0.0901728	0.141723	0.0727396	0.228731	0.141358	0.204619	0.183821	0.388738	8.56037	0.17142	7.51652	0.544886	0.0617976	0.10251	0.346083	6.66033	0.303975	0.0999312	0.08316	0.165353	0.0771258	0.0414067	0.039932	1.25945	11.4485	0.145831	0.0581206	0.21213	0.231568
Mahella_australiensis	0.208102	0.238794	0.294658	0.416933	0.507	0.476708	0.261716	0.255945	0.541471	0.0872299	0.0417579	0.214804	0.268637	0.144804	0.0790286	0.25354	0.143947	0.348787	0.271429	0.21241	0.209575	0.273853	0.274307	0.408175	0.448496	0.180945	0.289468	0.472263	0.0258232	0.0764497	0.0393062	0.262356	0.465408	0.22172	0.286906	0.0215422	0.264217	0.265757	0.165084	0.359767	0.265971	0.324967	0.391299	0.470254	0.0533864	0.233742	0.260427	0.175369	0.245464
Sorangium_cellulosum	0.207811	0.0689749	0.206045	0.125598	0.162912	0.13791	0.0891053	0.121865	0.0110002	0.102593	0.0456623	0.317265	0.113471	0.184885	0.0321363	0.0702589	0.149154	0.106922	0.121566	0.190626	0.258988	0.169398	0.0986923	0.144435	0.181981	0.10642	0.229108	0.118558	0.0047966	0.0211759	0.0046493	0.10614	0.068893	0.24313	0.11695	0.00893701	0.0596771	0.109066	0.0609045	0.28457	0.0920246	0.111932	0.135169	0.176712	0.0246054	0.11738	0.0952512	0.0209801	0.150573
Bordetella_pertussis	0.206347	0.189983	0.177705	0.128883	0.152061	0.148078	0.175544	0.198459	0.209337	0.137039	0.398049	0.222755	0.110245	0.156856	0.303702	0.187173	0.0814379	0.210115	0.154566	0.398645	0.199426	0.170309	0.151231	0.262578	0.122916	0.172134	0.138801	0.119371	0.0279868	0.056326	0.0422893	0.256976	0.168585	0.191301	0.156631	0.0285205	0.174505	0.242568	0.131527	0.213436	0.175673	0.143067	0.129989	0.133396	0.0689219	0.235383	0.14339	0.229764	0.206473
Oscillatoria_nigro-viridis	0.20608	0.0719418	0.140107	0.295638	0.211776	0.231323	0.112444	0.100974	0.277271	0.167997	0.0375767	0.10535	0.143427	0.257928	0.0522908	0.24179	0.119774	0.206443	0.120256	0.0935777	0.138943	0.0995098	0.201573	0.189373	0.313268	0.183115	0.375383	0.303362	0.0140292	0.0201451	0.0764735	0.114299	0.124129	0.156547	0.211294	0.0096871	0.133877	0.0603222	0.416331	0.193067	0.148675	0.281718	0.560367	0.246141	0.089973	0.224824	0.120366	0.205249	0.114804
Pseudomonas_putida	0.204487	0.813205	0.106246	0.184459	0.17128	0.222872	0.293276	0.150115	0.202251	1.18819	4.52569	0.139148	0.204416	0.124084	0.407759	0.111941	0.73229	0.190747	0.198997	0.332263	0.163083	0.0883332	0.134415	0.243546	0.201232	0.0936388	0.349172	0.148736	3.68784	5.5129	5.13505	0.167055	0.179562	0.122119	0.117297	6.66887	0.0641604	0.318363	0.182405	0.112315	0.100593	0.169004	0.202715	0.198313	1.06087	0.121583	0.0957503	0.159836	0.156461
Rhodospirillum_rubrum	0.203305	0.150001	0.277337	0.179288	0.132454	0.0902162	0.0415626	0.089596	0.144547	0.101612	0.0547963	0.20545	0.115158	0.160795	0.0595295	0.18927	0.0653747	0.0569367	0.101097	0.0633449	0.15196	0.205957	0.143531	0.0633971	0.112939	0.19153	0.0683735	0.0873191	0.0192315	0.101232	0.0542657	0.206359	0.125963	0.108933	0.0740367	0.0374951	0.101906	0.250621	0.123491	0.132076	0.157735	0.173266	0.0927087	0.0660305	0.0537571	0.132759	0.143806	0.109009	0.237151
Candidatus_Kinetoplastibacterium	0.202435	0.212418	0.220451	0.189745	0.171988	0.166116	0.0979651	0.221103	0.188181	0.226874	0.200427	0.21036	0.206435	0.276769	0.144743	0.12053	0.157474	0.159364	0.16787	0.269337	0.182271	0.19146	0.1539	0.194296	0.170676	0.191535	0.22475	0.191044	0.0228972	0.0595804	0.036145	0.214943	0.166692	0.182099	0.161798	0.0133386	0.168653	0.115027	0.136185	0.391492	0.235145	0.153663	0.170155	0.148071	0.055384	0.250619	0.163867	0.174693	0.203943
Selenomonas_sputigena	0.201957	0.293981	0.337024	0.474847	0.548987	0.495403	0.300556	0.277203	0.561804	0.076503	0.0433604	0.319315	0.29595	0.149328	0.0808474	0.232585	0.119211	0.329953	0.293954	0.227743	0.32577	0.314999	0.306594	0.446516	0.446698	0.34725	0.324395	0.530738	0.0264961	0.0767458	0.0468637	0.27533	0.497986	0.220225	0.281124	0.0232134	0.28672	0.275851	0.181116	0.454148	0.243055	0.394819	0.481933	0.506488	0.0565311	0.209176	0.263184	0.19295	0.3214
Dehalococcoides_mccartyi	0.199513	0.0922918	0.0892465	0.0903677	0.1052	0.0931135	0.0654215	0.230532	0.0373602	0.0670923	0.00692285	0.114849	0.169695	0.0481623	0.0565756	0.0966119	0.0615199	0.100068	0.117699	0.0710379	0.106007	0.09878	0.0399671	0.0748536	0.111275	0.0328017	0.063127	0.0857974	0.0143876	0.0172376	0.0210073	0.0957197	0.114956	0.148509	0.188639	0.0228056	0.0690808	0.029956	0.0397655	0.143632	0.0493568	0.0379569	0.0844734	0.0812481	0.0558807	0.0742805	0.114918	0.0842821	0.131513
Bradyrhizobium_japonicum	0.197234	0.114625	0.127906	0.165637	0.137444	0.154726	0.103775	0.179171	0.154577	0.114164	0.0911029	0.157136	0.33305	0.203385	0.381487	0.160058	0.0678906	0.275655	0.12699	0.241309	0.194177	0.108149	0.166253	0.151254	0.197477	0.202838	0.130261	0.175133	0.0421815	0.103251	0.0658398	0.19268	0.156427	0.253591	0.225442	0.0447467	0.108984	0.170067	0.124022	0.113616	0.191817	0.19964	0.169092	0.14297	0.0754495	0.254885	0.240881	0.13117	0.191057
Methylibium_petroleiphilum	0.195669	0.236465	0.249556	0.271718	0.289277	0.35953	0.277323	0.260857	0.320475	0.202633	0.46523	0.549712	0.195518	0.282667	0.14769	0.125976	0.118434	0.33402	0.112335	0.138471	0.299778	0.261664	0.337852	0.347062	0.245577	0.331281	0.209303	0.340431	0.0347475	0.095486	0.0561556	0.426743	0.250795	0.361041	0.336592	0.02854	0.199567	0.561539	0.160217	0.143666	0.200125	0.358602	0.273892	0.298699	0.174796	0.37255	0.158323	0.421959	0.34509
Acinetobacter_sp	0.193933	0.0447348	0.070221	0.0448859	0.0555889	0.0480222	0.0495672	0.117223	0.0580069	0.159204	0.0305655	0.0710192	0.159019	0.0303482	0.0479916	0.0362435	0.0314984	0.067137	0.0918957	0.0835814	0.173273	0.0957915	0.0546853	0.0438691	0.0442788	0.0795849	0.135057	0.0277694	0.00495114	0.0340539	0.00932105	0.0510019	0.161816	0.0801996	0.0865949	0.0282089	0.0937597	0.102917	0.240966	0.043242	0.0703004	0.0464689	0.0294925	0.0342232	0.00732848	0.0367255	0.0662266	0.0676359	0.0649718
Flavobacterium_columnare	0.192075	0.251968	0.255194	0.179149	0.188065	0.186873	0.108061	0.184798	0.136682	0.215601	0.0225581	0.194	0.204002	0.198796	0.0727441	0.20514	0.0919679	0.174344	0.211986	0.119484	0.249012	0.189603	0.205473	0.119782	0.159857	0.233288	0.167056	0.153402	0.0307297	0.0415852	0.0385372	0.188309	0.103458	0.202934	0.254824	0.0202355	0.346895	0.0789746	0.10407	0.180406	0.208371	0.178953	0.164911	0.109802	0.0689517	0.132728	0.248896	0.188043	0.1747
Caulobacter_segnis	0.190268	0.146118	0.0584845	0.0774232	0.064814	0.0833965	0.0242139	0.243862	0.0435927	3.95683	3.05596	0.197489	0.154909	0.10661	0.810034	0.139158	8.16076	0.0926427	0.0774786	0.0908274	0.176685	0.0645467	0.0799381	0.0610625	0.0947227	0.066437	0.188781	0.0905247	2.9262	0.0727598	1.82439	0.345485	0.0518055	0.212382	0.113741	2.55843	0.122149	0.114809	0.0460254	0.110865	0.056404	0.0500897	0.0623363	0.84955	8.78454	0.157073	0.0840363	0.158976	0.253178
Acidithiobacillus_ferrooxidans	0.190242	0.0914389	0.0906242	0.0702587	0.0992965	0.115087	0.0831227	0.0473564	0.0664994	0.033059	0.0420193	0.169274	0.162329	0.0347231	0.0412535	0.0539322	0.0446626	0.0719777	0.190198	0.0388488	0.110375	0.0924481	0.0822888	0.0683921	0.0378795	0.123082	0.0463863	0.112829	0.0165512	0.0397095	0.00943089	0.0772427	0.119598	0.0765163	0.0946191	0.0117901	0.0215675	0.110526	0.183833	0.145943	0.0649676	0.121	0.0961075	0.0991805	0.0162883	0.0613348	0.0613829	0.0450779	0.0804414
Micrococcus_luteus	0.189953	0.0618217	0.105772	0.688796	0.0341713	0.055603	0.0833875	0.131674	0.104422	0.224214	0.00584954	0.173588	0.331991	0.363919	0.0507368	0.225298	0.129888	0.238185	1.67681	0.0317134	0.229218	0.113764	0.0232051	0.544161	0.288363	0.11859	0.0754882	0.0893796	0.0157254	0.0283647	0.0043075	0.462762	0.278053	0.154207	0.0732323	0.015143	0.137896	0.175228	0.785508	0.076691	0.136011	0.288164	0.0984964	0.0666343	0.0357512	0.252248	0.325515	0.414761	0.0285547
Pseudomonas_fluorescens	0.189203	0.327087	0.100989	0.137796	0.138336	0.171487	0.156586	0.112151	0.180551	0.503099	0.874213	0.246264	0.147626	0.121501	0.270133	0.152511	0.735775	0.172465	0.313022	0.122221	0.200678	0.0983518	0.121065	0.154154	0.167301	0.0524467	0.43775	0.157808	3.09445	12.5478	3.97047	0.178767	0.15374	0.0910908	0.0475582	4.7565	0.0971987	0.167395	0.151259	0.144151	0.134125	0.110414	0.157026	0.177302	1.11178	0.0642569	0.157442	0.177247	0.188036
Flavobacterium_indicum	0.188414	0.245533	0.200729	0.250442	0.200435	0.180701	0.107432	0.203925	0.128674	0.172531	0.0388064	0.188682	0.151738	0.26769	0.0753222	0.222023	0.100228	0.206088	0.147819	0.191629	0.281069	0.221903	0.209288	0.143678	0.142292	0.288718	0.146566	0.159514	0.0226683	0.0425848	0.0460351	0.261959	0.278272	0.171468	0.271515	0.022536	0.152966	0.148219	0.104112	0.241212	0.224708	0.260499	0.167324	0.133876	0.0641804	0.131952	0.269758	0.250581	0.163659
Ilumatobacter_coccineus	0.188017	0.235293	0.266306	0.197452	0.194766	0.149841	0.0806949	0.148484	0.097228	0.0543025	0.015737	0.146777	0.161837	0.224055	0.0345775	0.02943	0.0276072	0.141664	0.412404	0.0613501	0.372744	0.294383	0.193724	0.131433	0.0721953	0.203431	0.165131	0.235784	0.0110079	0.0145769	0.0237735	0.153489	0.234665	0.0805835	0.148035	0.0149159	0.142949	0.0696302	0.244587	0.202769	0.316125	0.289839	0.169673	0.188507	0.0600231	0.0685358	0.210225	0.123952	0.165115
Chamaesiphon_minutus	0.187451	0.534905	0.385722	0.362993	0.535358	0.425299	0.235438	0.545343	0.525529	0.277274	0.197845	0.739152	0.317269	0.602031	0.206144	0.486411	0.345307	0.190174	0.496893	0.291359	0.425152	0.589244	0.639934	0.353966	0.328569	0.718319	0.479576	0.452077	0.0834894	0.134165	0.187122	0.495884	0.171778	0.503569	0.696686	0.0529325	0.676988	0.416596	0.827103	0.643044	0.516931	0.594492	0.523908	0.574544	0.152538	0.514665	0.547587	0.680992	0.473034
Azoarcus_sp	0.18739	0.180565	0.184517	0.127629	0.171772	0.172332	0.149347	0.170241	0.15303	0.164518	0.109323	0.212356	0.15654	0.291947	0.0874033	0.176974	0.0754867	0.205683	0.158392	0.20936	0.160776	0.195102	0.168708	0.344779	0.166574	0.197622	0.126278	0.133972	0.0261082	0.0615631	0.0947644	0.296503	0.139939	0.217768	0.255703	0.0218355	0.17811	0.216002	0.131684	0.179205	0.238243	0.165768	0.164175	0.160875	0.088432	0.226529	0.136447	0.157812	0.238629
Dechloromonas_aromatica	0.186723	0.154491	0.110573	0.146058	0.222145	0.0995874	0.175937	0.128594	0.255133	0.121637	0.0409351	0.207674	0.247485	0.162367	0.0883599	0.135645	0.0622312	0.107265	0.105933	0.0912912	0.107505	0.187908	0.111505	0.194155	0.119589	0.177761	0.153944	0.102145	0.0125326	0.0550988	0.0318569	0.3171	0.133419	0.192867	0.145488	0.0194162	0.240185	0.224665	0.102099	0.187099	0.162784	0.233562	0.152481	0.112922	0.0495064	0.195145	0.18928	0.091039	0.164655
Sinorhizobium_meliloti	0.184697	0.229286	0.195608	0.181801	0.149571	0.181224	0.132958	0.212266	0.114014	0.194952	0.127054	0.0982933	0.205722	0.156154	0.0909671	0.27163	0.132966	0.31423	0.18322	0.131516	0.349011	0.176273	0.171911	0.133721	0.176091	0.165806	0.22228	0.179	0.305059	0.0624119	0.194531	0.223902	0.232534	0.180266	0.119036	0.213767	0.214279	0.105934	0.14544	0.0878563	0.101336	0.214851	0.120076	0.140834	0.287317	0.144702	0.165609	0.2066	0.124456
Helicobacter_pylori	0.18389	0.196679	0.100902	0.250733	0.218232	0.187301	0.223146	0.183339	0.223925	0.0664376	0.121877	0.21142	0.110894	0.0580201	0.151486	0.195209	0.0769969	0.107306	0.154831	0.212744	0.0820397	0.162569	0.199382	0.107399	0.216471	0.222404	0.179222	0.183465	0.0119809	0.0264156	0.025493	0.10079	0.166321	0.21298	0.136751	0.0060988	0.157101	0.147462	0.123684	0.391759	0.197585	0.200773	0.195952	0.254612	0.0537386	0.154421	0.148809	0.165772	0.189154
Bradyrhizobium_sp	0.181898	0.0967716	0.120968	0.121592	0.126888	0.111217	0.0976485	0.147037	0.153816	0.11279	0.104716	0.14421	0.303104	0.202177	0.24604	0.151248	0.0725893	0.219037	0.120353	0.254091	0.178568	0.108342	0.128102	0.121739	0.144334	0.178942	0.114549	0.117426	0.0374777	0.112409	0.0868067	0.181313	0.116857	0.222339	0.178051	0.0534501	0.151517	0.216853	0.139914	0.123739	0.162067	0.166849	0.137347	0.101121	0.117499	0.272257	0.170629	0.113341	0.192351
Pseudomonas_sp	0.181791	0.389533	0.105573	0.145983	0.13483	0.220366	0.194361	0.124261	0.168708	0.634859	1.56949	0.182877	0.2098	0.172284	0.302646	0.244389	0.647554	0.160221	0.269084	0.163541	0.175456	0.119025	0.158728	0.188148	0.178447	0.137313	0.35679	0.139962	2.90472	7.7508	3.87903	0.162859	0.146361	0.100054	0.0629001	4.78833	0.121334	0.201987	0.176005	0.118221	0.111662	0.124488	0.224233	0.177158	0.947043	0.0791566	0.178537	0.171424	0.149821
Ralstonia_pickettii	0.181476	0.132138	0.112818	0.120161	0.131573	0.104321	0.61795	0.166485	0.273544	0.238032	0.238212	0.214368	0.148291	0.24562	0.267791	0.128132	0.0698679	0.203966	0.132959	0.414246	0.14812	0.131671	0.182334	0.134884	0.251579	0.118215	0.200573	0.113387	0.0262339	0.0627982	0.0658392	0.200607	0.127373	0.232384	0.244685	0.0233821	0.205509	0.224013	0.0999718	0.107105	0.120321	0.110702	0.139119	0.10734	0.071925	0.26569	0.127764	0.215328	0.211279
Oscillatoria_acuminata	0.179918	0.156949	0.143347	0.382788	0.412204	0.836055	0.322297	0.192204	0.527638	0.0919988	0.0389422	0.236683	0.157288	0.115805	0.0632472	0.133961	0.0981563	0.235821	0.142372	0.138339	0.115263	0.137664	0.13694	0.611878	0.525007	0.143428	0.230456	0.654633	0.0289358	0.0579657	0.0452552	0.167346	0.181697	0.109669	0.193179	0.0187672	0.179172	0.146206	0.189443	0.144279	0.156383	0.27971	0.59694	0.468194	0.240851	0.152923	0.250025	0.126606	0.110278
beta_proteobacterium	0.177536	0.132467	0.108543	0.0979531	0.125794	0.086711	0.0728994	0.128508	0.170081	0.060937	0.0497031	0.15836	0.126102	0.133377	0.0814215	0.288481	0.070335	0.10696	0.0658828	0.0726509	0.120081	0.135808	0.177198	0.0936562	0.122209	0.142755	0.129073	0.0731467	0.014735	0.0506651	0.0321035	0.157539	0.116959	0.094426	0.133573	0.00726155	0.172386	0.0860742	0.0665444	0.0858058	0.122499	0.0854716	0.0992948	0.0706075	0.0459839	0.152029	0.0725352	0.140466	0.163341
Nocardioides_sp	0.177414	0.0435573	0.0732337	0.0924942	0.0686207	0.0770773	0.0966144	0.0453478	0.0492889	0.00887561	0.0536442	0.131166	0.0586109	0.0455229	0.0121866	0.0539406	0.0391343	0.0426102	0.0773859	0.0296353	0.0945422	0.0526439	0.0474991	0.0618802	0.0597677	0.0905006	0.198149	0.0822407	0.00589977	0.018688	0.00478229	0.0239635	0.153652	0.0326856	0.022145	0.00577017	0.0949062	0.0236763	0.0507572	0.0766571	0.0371086	0.0700457	0.0986562	0.100908	0.0190445	0.0139715	0.0820752	0.0988088	0.0696953
Methylocystis_sp	0.177237	0.0498311	0.0443779	0.0532984	0.0618492	0.0837506	0.0463904	0.0554123	0.0339217	0.0112616	0.0630005	0.0349884	0.0470072	0.0474755	0.0773412	0.18713	0.0266126	0.0832588	0.113318	0.0632705	0.0491346	0.11794	0.0499428	0.052471	0.0678891	0.0213085	0.0308891	0.0425277	0.0107846	0.00622498	0.00865273	0.0116835	0.128796	0.0336142	0.10006	0.00749742	0.0206116	0.0767743	0.0557413	0.0236058	0.0266487	0.106517	0.0549522	0.0583231	0.023001	0.058226	0.0990473	0.086131	0.0300891
Bacillus_cereus	0.17669	0.0753214	0.0829281	0.102933	0.0845822	0.101146	0.0609849	0.0479457	0.0663647	0.0491541	0.0254293	0.0646156	0.105644	0.0774467	0.0310033	0.120522	0.0620351	0.103582	0.117221	0.116618	0.18204	0.0585216	0.0886028	0.0608174	0.0742824	0.053016	0.160872	0.0788874	0.232661	0.241199	0.219507	0.0722443	0.132768	0.124897	0.0522815	0.112768	0.152292	0.0648374	0.206294	0.143111	0.0833546	0.130527	0.0892953	0.0818079	0.0295979	0.0462816	0.16216	0.0564996	0.100398
Bacteroides_thetaiotaomicron	0.175217	0.136529	0.13543	0.0350788	0.0767681	0.0924952	0.032227	0.0487291	0.0966103	0.0616331	0.0116966	0.200622	0.295621	0.0477409	0.0276537	0.151659	0.0403681	0.0551505	0.115014	0.00977504	0.0916335	0.162634	0.086304	0.0220474	0.0405355	0.0320158	0.157365	0.0663913	0.0208135	0.0376258	0.00931292	0.0968897	0.0140162	0.0327151	0.018425	0.00469098	0.302382	0.0944519	0.0211116	0.384396	0.119793	0.0465163	0.0571644	0.07812	0.0584635	0.0306655	0.0843023	0.0879275	0.07464
Pseudomonas_stutzeri	0.171729	0.167641	0.0581271	0.107061	0.114057	0.152605	0.184815	0.0618163	0.130009	0.281445	0.56685	0.135179	0.102934	0.192316	0.306456	0.0783862	0.431743	0.110675	0.138395	0.136084	0.0576562	0.0715881	0.0631173	0.175956	0.132089	0.0637525	0.164679	0.127902	1.94252	2.32158	2.55803	0.119913	0.115262	0.0793748	0.0757638	3.03333	0.0567273	0.148044	0.10792	0.068971	0.0714988	0.0986416	0.154826	0.160851	0.604483	0.101599	0.111567	0.212992	0.0993605
Candidatus_Saccharibacteria	0.170923	0.0855986	0.0465711	0.0726564	0.061447	0.0619161	0.012809	0.0879387	0.0445492	0.062778	0.00121004	0.110871	0.109163	0.118192	0.00413206	0.177628	0.0182829	0.0383355	0.154727	0.0743428	0.0565382	0.0435326	0.0493348	0.041031	0.00782236	0.0727711	0.182	0.0935514	0.000892081	0.01596	0.00281638	0.0324625	0.0245234	0.0336376	0.126511	0.0160128	0.102241	0.0324319	0.0188136	0.11737	0.0447968	0.0632556	0.10732	0.0580472	0.001991	0.0417817	0.0398624	0.0490618	0.0811646
Halanaerobium_praevalens	0.170096	0.112272	0.135605	0.325913	0.217741	0.256417	0.141595	0.0493129	0.211437	0.0342483	0.0183733	0.119413	0.055169	0.206935	0.0609039	0.0244459	0.0580093	0.133415	0.229822	0.186211	0.149788	0.0531489	0.124163	0.167956	0.212541	0.162267	0.362407	0.299929	0.00493252	0.0223318	0.0193067	0.110387	0.082291	0.156636	0.277605	0.0122918	0.0814027	0.0221906	0.0291389	0.147919	0.0759659	0.161595	0.333197	0.265397	0.0601508	0.124134	0.15103	0.100948	0.0668451
Phenylobacterium_zucineum	0.168764	0.11588	0.0569181	0.0627283	0.0522425	0.0614791	0.0467028	0.0815035	0.071297	3.87641	2.83176	0.143556	0.152486	0.0918396	0.772525	0.124467	8.10248	0.0790741	0.028487	0.0225703	0.0800596	0.0607998	0.0724294	0.0638246	0.0826885	0.0739844	0.157663	0.0577233	3.09154	0.0449162	1.92971	0.206729	0.0513753	0.127526	0.0536498	2.68755	0.0545213	0.062349	0.112611	0.0384013	0.0609854	0.0553968	0.0362218	0.856892	8.74376	0.141568	0.0900379	0.134819	0.192626
Methylotenera_versatilis	0.167633	0.147204	0.150036	0.160029	0.21374	0.132621	0.196365	0.11597	0.0986762	0.0513988	0.0604356	0.16015	0.149915	0.116279	0.0531845	0.138894	0.094252	0.136859	0.249227	0.118471	0.148302	0.112511	0.321732	0.131309	0.15139	0.15454	0.150306	0.149873	0.0342858	0.0554405	0.0314715	0.0930531	0.18537	0.196306	0.184605	0.0174461	0.103531	0.167044	0.163304	0.0909319	0.0915192	0.142395	0.107494	0.227323	0.0256986	0.0926149	0.106059	0.303268	0.190192
Sideroxydans_lithotrophicus	0.167466	0.126004	0.0696607	0.0807343	0.0670259	0.055146	0.0435718	0.06302	0.0750698	0.0828132	0.0975964	0.116193	0.108652	0.0767033	0.054735	0.173725	0.0739893	0.084323	0.0515403	0.0386482	0.103888	0.116979	0.0754433	0.0528712	0.0606183	0.158688	0.16308	0.0568951	0.0102974	0.0306405	0.0245172	0.150702	0.0635889	0.153617	0.0429323	0.00639764	0.0785843	0.0941489	0.108333	0.0409359	0.0701212	0.0567961	0.0641427	0.0912297	0.0814132	0.090911	0.0882321	0.0505496	0.10801
Mycobacterium_tuberculosis	0.166684	0.177395	0.210616	0.194277	0.155271	0.138029	0.124337	0.266062	0.152049	0.115758	0.0617587	0.319315	0.449161	0.166022	0.0817889	0.248328	0.0864663	0.101615	0.858048	0.185047	0.277956	0.148089	0.145583	0.221003	0.207758	0.209849	0.157586	0.167216	0.671639	0.0200531	0.0829825	0.269615	0.310796	0.187173	0.190625	0.347345	0.0637787	0.197254	0.489151	0.281855	0.160194	0.463087	0.170453	0.230278	0.0747936	0.212573	0.421415	0.11311	0.171474
Staphylococcus_aureus	0.166341	0.116887	0.0902926	0.1029	0.0923114	0.113184	0.0679208	0.0671194	0.0832337	0.0481948	0.048922	0.292523	0.124966	0.0850483	0.0474304	0.0330085	0.0801296	0.148003	0.151155	0.0670992	0.294482	0.129166	0.0912507	0.101799	0.0933923	0.0902869	0.280228	0.100506	0.0335556	0.0896641	0.0408651	0.158826	0.0940001	0.0883106	0.265794	0.0189049	0.0360989	0.0574211	0.104553	0.119242	0.128083	0.242992	0.153326	0.104538	0.0985178	0.0640668	0.131604	0.129447	0.0924118
Xylella_fastidiosa	0.165398	0.133903	0.116506	0.0988733	0.1239	0.119325	0.848533	0.119945	0.143878	0.327079	1.4124	0.130071	0.0874079	0.108433	2.86064	0.0726293	0.10236	0.0700804	0.164609	1.67903	0.0785823	0.134649	0.140327	0.389194	0.12893	0.230087	0.136534	0.0875858	0.543599	0.0605096	0.268397	0.128351	0.074367	0.160896	0.178393	0.230928	0.10468	0.541026	0.824502	0.0643767	0.118008	0.110311	0.0934448	0.122447	0.0841542	0.216348	0.129536	0.25304	0.146042
Runella_slithyformis	0.164253	0.273523	0.209304	0.203984	0.124765	0.0929162	0.0847123	0.358908	0.0273911	0.101783	0.0048363	0.13996	0.198334	0.232314	0.086948	0.290694	0.0686462	0.0723377	0.191111	0.085216	0.169561	0.260949	0.196014	0.0759582	0.0856669	0.173826	0.169368	0.179495	0.00825841	0.0152157	0.0679482	0.086629	0.06929	0.137222	0.144037	0.0165087	0.0874218	0.278773	0.0464141	0.109476	0.25176	0.107918	0.215194	0.142268	0.0807627	0.164602	0.138556	0.155984	0.153092
Bordetella_bronchiseptica	0.16042	0.147968	0.137903	0.102955	0.120938	0.116934	0.138925	0.154091	0.164011	0.106361	0.30556	0.17389	0.090316	0.122259	0.232509	0.14927	0.0653275	0.167708	0.129002	0.311012	0.163477	0.131703	0.119429	0.204795	0.0962574	0.138386	0.113811	0.0939933	0.0222189	0.0446783	0.0346258	0.200151	0.132869	0.151158	0.127222	0.0225852	0.141164	0.189573	0.103229	0.166111	0.135678	0.111988	0.102268	0.106222	0.0571905	0.184198	0.116662	0.177702	0.165352
Chryseobacterium_sp	0.160353	0.181355	0.0752254	0.0476234	0.0552002	0.0610018	0.0224509	0.26883	0.0578147	1.87466	0.00708939	0.0484647	0.128614	0.0430331	0.0273918	0.0893486	0.0866588	0.196253	0.0807055	0.0247995	0.313394	0.0978602	0.0819285	0.0348216	0.0741806	0.157076	0.0583528	0.0680605	0.015319	0.0335001	0.0125222	0.0602811	0.0740936	0.115387	0.0338828	0.00512406	0.145927	0.232063	0.364827	0.0519172	0.146583	0.133016	0.0557841	0.0932532	0.0382567	0.0563031	0.171538	0.100888	0.113835
Granulibacter_bethesdensis	0.157695	0.142792	0.178286	0.0678034	0.113419	0.101253	0.08084	0.122872	0.137199	0.13525	0.0421955	0.126707	0.136407	0.247359	0.0806502	0.193805	0.0725146	0.104791	0.223176	0.045943	0.0636092	0.139312	0.139488	0.133939	0.137301	0.229979	0.20981	0.0786878	0.114877	0.0920764	0.0689728	0.110783	0.226516	0.179956	0.182211	0.0995995	0.20222	0.0792338	0.12354	0.0865016	0.159264	0.11587	0.103692	0.137038	0.103198	0.170385	0.0979198	0.23217	0.104801
Pleurocapsa_sp	0.156744	0.104251	0.0997072	0.278762	0.0837091	0.157523	0.0935661	0.0959468	0.0879183	0.070854	0.00852081	0.0589265	0.132685	0.0542994	0.081741	0.0844499	0.0504523	0.230824	0.0767156	0.11574	0.168788	0.0926927	0.100566	0.111187	0.113904	0.0516417	0.065786	0.211007	0.00542181	0.00645547	0.00468153	0.0413597	0.258859	0.0496464	0.0660288	0.0162125	0.0489223	0.173605	0.0435915	0.0300647	0.174459	0.243932	0.207957	0.211853	0.0202004	0.0877248	0.131133	0.0625493	0.082892
Sphingomonas_wittichii	0.156602	0.119547	0.0999293	0.0845703	0.076024	0.10915	0.0768999	0.217612	0.0684023	0.141594	0.0200628	0.0773755	0.273002	0.109391	0.0547933	0.0974495	0.0461742	0.21257	0.129438	0.0497199	0.139421	0.107971	0.0942571	0.0702515	0.0751602	0.0626777	0.146086	0.107719	0.0234376	0.031506	0.0299922	0.114057	0.133939	0.21731	0.115345	0.0300457	0.0905155	0.136768	0.0357432	0.0719269	0.104673	0.0934522	0.0521369	0.0664193	0.0735741	0.122568	0.149037	0.063265	0.137408
Acaryochloris_marina	0.156021	0.133457	0.118153	0.207403	0.121478	0.22281	0.121977	0.100423	0.204153	0.0635816	0.0233892	0.14655	0.122093	0.110732	0.0519518	0.10063	0.0736697	0.164653	0.0580611	0.084855	0.15338	0.11084	0.118223	0.184677	0.150957	0.158131	0.115791	0.163932	0.0180974	0.0415223	0.019296	0.125363	0.0990424	0.104806	0.21739	0.0233329	0.107791	0.102691	0.0849574	0.0921487	0.115414	0.14	0.210823	0.209596	0.0446722	0.110156	0.10072	0.12244	0.155206
Elizabethkingia_sp	0.155462	0.109167	0.0781301	0.0938035	0.0581806	0.0346842	0.074207	0.129961	0.130091	0.879718	0.0122915	0.10296	0.184877	0.0786934	0.0307256	0.00841867	0.0515581	0.0722162	0.305466	0.0143473	0.0760902	0.0994182	0.0711587	0.0805337	0.0443055	0.110976	0.0905975	0.117229	0.0160355	0.031385	0.00346715	0.0572975	0.243747	0.0482464	0.0339462	0.00624964	0.0326495	0.0827711	0.166401	0.118062	0.139788	0.0292724	0.0496191	0.0388399	0.00685315	0.116461	0.110595	0.13854	0.0664161
Modestobacter_marinus	0.155086	0.0142507	0.026393	0.0338456	0.00328742	0.023913	0.00828942	0.0423234	0.0388831	0.00360795	0.00320626	0.0137932	0.0476335	0.0391546	0.00448531	0.0565018	0.00534273	0.0651257	0.106953	0.0686876	0.0116358	0.0403043	0.00891119	0.0485649	0.0455572	0.0165465	0.0821462	0.00941909	0.0132367	0.0066723	0.00238095	0.00515857	0.065353	0.0249253	0.00803082	0.00825081	0.0167848	0.0390627	0.0356142	0.00371605	0.0212024	0.0253254	0.00976342	0.0173925	0.0518051	0.0516998	0.0283488	0.0100694	0.0334916
Bdellovibrio_bacteriovorus	0.15489	0.1382	0.0837929	0.221613	0.242697	0.185109	0.0973933	0.102839	0.171465	0.0455451	0.118666	0.206184	0.346832	0.0727699	0.0678354	0.0547128	0.102827	0.120087	0.291043	0.183706	0.12449	0.154042	0.179116	0.180288	0.178245	0.113057	0.283561	0.217653	0.0757389	0.0723262	0.0465527	0.0955653	0.207918	0.0739251	0.281432	0.0573648	0.0804325	0.10247	0.263949	0.240168	0.158497	0.21332	0.14332	0.142462	0.0412155	0.15644	0.264528	0.0403858	0.130968
Arthrospira_platensis	0.152641	0.108842	0.180879	0.245042	0.122545	0.205915	0.111209	0.116735	0.255646	0.0684817	0.0260586	0.137866	0.14189	0.108814	0.0530632	0.0976876	0.0774653	0.18969	0.0647394	0.124618	0.107499	0.142205	0.156813	0.120211	0.190757	0.133285	0.144957	0.176262	0.0206715	0.0490159	0.0257865	0.102936	0.170035	0.082733	0.122552	0.0149647	0.187579	0.204995	0.0684511	0.0710832	0.0992372	0.117875	0.200674	0.157856	0.0329898	0.139611	0.117093	0.152445	0.0872827
Arthrospira_sp	0.152641	0.108842	0.173562	0.245042	0.12157	0.205915	0.111209	0.116735	0.255646	0.0684817	0.0260586	0.137708	0.141501	0.108814	0.0520446	0.0976876	0.0774653	0.18969	0.0647394	0.124618	0.107499	0.142205	0.156813	0.119467	0.154182	0.133285	0.144957	0.176262	0.0206715	0.0329282	0.0257865	0.102936	0.170035	0.082733	0.118463	0.0149647	0.187579	0.204995	0.0684511	0.0710832	0.0992372	0.117875	0.200674	0.155764	0.0329898	0.139611	0.117093	0.152445	0.0872827
Solitalea_canadensis	0.152111	0.226651	0.259619	0.170905	0.134245	0.169374	0.0902228	0.137168	0.0628171	0.0714941	0.0696502	0.182649	0.0979636	0.192192	0.0880028	0.212007	0.0432836	0.133609	0.1529	0.1001	0.220744	0.206714	0.244787	0.167021	0.180137	0.317763	0.201614	0.143114	0.0113557	0.10212	0.0266694	0.34499	0.267678	0.117492	0.27842	0.012984	0.388563	0.0768522	0.234807	0.115442	0.12317	0.107362	0.153894	0.0981387	0.070474	0.235304	0.181346	0.21165	0.155549
Synechococcus_elongatus	0.151807	0.335633	0.387214	0.36684	0.300271	0.457047	0.230176	0.356697	0.329491	0.144371	0.0643933	0.390484	0.20225	0.355532	0.140116	0.505218	0.214235	0.19718	0.250061	0.162994	0.161661	0.393833	0.413639	0.315591	0.355252	0.367249	0.239534	0.393981	0.0488526	0.0895336	0.0671289	0.3901	0.217718	0.221959	0.384145	0.0345161	0.355225	0.269664	0.238088	0.205369	0.367021	0.422795	0.422655	0.378832	0.112311	0.324962	0.22739	0.493571	0.34774
Haliscomenobacter_hydrossis	0.151584	0.180505	0.224054	0.216452	0.257124	0.147495	0.105225	0.0744094	0.272391	0.0468261	0.0196422	0.0676909	0.21505	0.36257	0.0529664	0.101215	0.0827489	0.0758283	0.0537726	0.057898	0.17696	0.26245	0.236386	0.100881	0.206737	0.439928	0.113038	0.209159	0.00585109	0.036204	0.046378	0.201386	0.116333	0.21408	0.0535482	0.0185485	0.144205	0.0726159	0.0306242	0.0531754	0.254144	0.123785	0.259009	0.141434	0.115974	0.191527	0.224222	0.200825	0.103661
Candidatus_Paracaedibacter	0.151548	0.620408	0.479729	0.576236	0.413858	0.520586	0.144612	0.969819	0.115192	0.408381	0.0746082	0.580015	0.102766	0.779123	0.158234	0.863785	0.522644	0.205285	0.0907519	0.11611	0.196415	0.667598	0.747311	0.367497	0.128847	0.99298	0.342299	0.334	0.152094	0.243838	0.168565	0.49513	0.107904	0.589243	0.503374	0.0704606	0.567025	0.57064	0.0369691	0.294872	1.4003	0.332208	0.199653	0.361434	0.164383	0.955818	0.421596	0.505035	0.669052
Brucella_melitensis	0.151143	0.164174	0.120779	0.120597	0.127578	0.132376	0.178141	0.200798	0.126622	0.168847	0.0937279	0.101809	0.177638	0.131359	0.107936	0.105838	0.0969491	0.200993	0.115408	0.151574	0.121548	0.139644	0.131099	0.125796	0.141511	0.172988	0.176976	0.102981	0.222349	0.0484059	0.113561	0.125123	0.13825	0.179419	0.101385	0.167082	0.0952013	0.106888	0.179781	0.194653	0.123139	0.189227	0.0880658	0.119855	0.179845	0.136948	0.128351	0.153151	0.190379
Bacillus_methanolicus	0.149999	0.0505757	0.0640653	0.145776	0.0643936	0.0959666	0.0573683	0.0121247	0.0890805	0.00607038	0.0287328	0.12696	0.0220142	0.0564055	0.0323144	0.151432	0.00150379	0.0196152	0.0844061	0.00475996	0.0753531	0.101147	0.0610392	0.0271244	0.0188838	0.159493	0.0434881	0.0788519	0.000961782	0.0100757	0.0242541	0.0168539	0.135848	0.0239315	0.096135	0.00849639	0.0824251	0.175954	0.131861	0.0642097	0.0623766	0.124507	0.146769	0.0903211	0.0129382	0.0849332	0.0248979	0.0782751	0.101724
Azospirillum_brasilense	0.148544	0.165211	0.160011	0.119849	0.13245	0.0927822	0.0995076	0.163714	0.135458	0.118404	0.0642627	0.171383	0.140429	0.248127	0.0710743	0.120132	0.0791812	0.0749856	0.0534546	0.0545845	0.113303	0.162414	0.212313	0.0933966	0.148714	0.178739	0.105301	0.0743919	0.025712	0.0559484	0.0414035	0.123687	0.110526	0.18394	0.152554	0.0211245	0.171127	0.188191	0.0497258	0.132362	0.233225	0.148051	0.126342	0.0976018	0.0785259	0.114322	0.111635	0.147325	0.136318
Caulobacter_sp	0.1478	0.213401	0.0646532	0.0576234	0.106721	0.130597	0.166401	0.226555	0.113484	0.571527	0.63161	0.08116	0.126656	0.114217	0.326733	0.100752	0.508847	0.0979492	0.084945	0.243591	0.073116	0.0633029	0.0725209	0.174627	0.118733	0.214996	0.204505	0.174712	3.35068	0.137335	1.49172	0.315503	0.0313526	0.289734	0.111024	3.17764	0.10599	0.193958	0.0746822	0.146394	0.135627	0.0501241	0.0539502	0.0989074	0.452766	0.121548	0.0739303	0.142066	0.24242
Collimonas_fungivorans	0.147686	0.0990029	0.0779079	0.0620472	0.0991157	0.0641139	0.0610106	0.0860175	0.062196	0.0796068	0.0467334	0.102581	0.0703078	0.107824	0.0931894	0.448892	0.0319105	0.131534	0.0621492	0.0723853	0.0688336	0.0798924	0.103761	0.0694641	0.0718353	0.085647	0.21363	0.07366	0.00695201	0.04171	0.0306573	0.0784016	0.1172	0.110409	0.0624936	0.00615777	0.099049	0.159968	0.10669	0.103931	0.0645534	0.0893601	0.062255	0.0715311	0.0457838	0.0768316	0.0771313	0.0527948	0.109649
Clavibacter_michiganensis	0.147571	0.0571232	0.0966171	0.0537707	0.0376933	0.0495682	0.0495319	0.026417	0.0136795	0.0345818	0.0264075	0.00468311	0.0549934	0.111063	0.014279	0.0508431	0.0119172	0.0199389	0.0755576	0.0557355	0.0725549	0.0334725	0.045287	0.0327417	0.111309	0.0623028	0.0938817	0.076429	0.00495275	0.0107376	0.0179688	0.0143021	0.0377428	0.0912724	0.135944	0.00721308	0.02448	0.0372743	0.18514	0.119254	0.0312823	0.0296098	0.0329338	0.0624088	0.0479048	0.0444618	0.0391963	0.0413558	0.0304898
Candidatus_Nitrospira	0.147542	0.258082	0.207511	0.197173	0.262963	0.251197	0.143101	0.349118	0.367695	0.149531	0.0489861	0.255784	0.411248	0.224697	0.0933091	0.138433	0.159253	0.228679	0.160881	0.167039	0.321956	0.264924	0.147393	0.197773	0.171526	0.315659	0.148661	0.195228	0.0322669	0.0442986	0.0330957	0.231411	0.313065	0.220446	0.375784	0.0410301	0.277875	0.216537	0.0243955	0.36553	0.309944	0.204416	0.221757	0.192584	0.0966464	0.205482	0.150066	0.125232	0.241864
Pandoraea_pnomenusa	0.146208	0.11874	0.13022	0.0955707	0.127807	0.094061	0.169706	0.138923	0.12125	0.135051	0.126007	0.150401	0.138308	0.135638	0.08992	0.164019	0.0613167	0.162797	0.12644	0.184427	0.175769	0.131762	0.119862	0.119438	0.128489	0.130251	0.133198	0.0912693	0.03155	0.0418602	0.0543927	0.206327	0.112722	0.172194	0.139878	0.0254723	0.157053	0.175416	0.104407	0.139614	0.170047	0.119213	0.114774	0.0995507	0.104413	0.180759	0.11774	0.139948	0.146353
Mobiluncus_curtisii	0.144027	0.0291547	0.0586225	0.0657191	0.0593351	0.0424109	0.0192539	0.0795686	0.0232418	0.0417064	0.00398047	0.0130578	0.040649	0.0105646	0.00379592	0.0552259	0.0320444	0.020374	0.0352021	0.0318314	0.0448547	0.0188882	0.0608034	0.0354808	0.0417175	0.104272	0.0391341	0.0350321	0.00464653	0.00107684	0.026465	0.0168886	0.0612606	0.0150214	0.00915144	0.00282445	0.0402369	0.0352785	0.0134049	0.0301641	0.0715956	0.04213	0.0952403	0.0521946	0.0170452	0.0194681	0.0278913	0.0123952	0.0310215
Herbaspirillum_seropedicae	0.143885	0.138879	0.0947104	0.0722303	0.11676	0.0761207	0.0478192	0.0937747	0.0400908	0.0972902	0.0581137	0.103687	0.103973	0.117334	0.0355813	0.336724	0.0328333	0.16841	0.0644582	0.0630002	0.13397	0.110689	0.110365	0.0608721	0.0762466	0.119608	0.433489	0.0784893	0.00767871	0.0379205	0.0279303	0.134483	0.107993	0.171099	0.0469484	0.0103705	0.062185	0.105773	0.0655347	0.150992	0.0797124	0.103473	0.126298	0.0752863	0.0281014	0.101791	0.113829	0.0744514	0.114866
Chroococcidiopsis_thermalis	0.143685	0.239798	0.182095	0.556256	0.552264	0.773328	0.444757	0.328436	0.528485	0.105327	0.0476563	0.299672	0.1436	0.150639	0.0691827	0.16848	0.143758	0.326493	0.200631	0.184533	0.105968	0.171921	0.24025	0.608792	0.670494	0.232201	0.263674	0.825617	0.0353465	0.112501	0.0615745	0.200418	0.469516	0.10481	0.236279	0.0308699	0.212104	0.124606	0.227992	0.202975	0.191708	0.311303	0.600571	0.628932	0.27186	0.213781	0.387586	0.136618	0.172702
Novosphingobium_sp	0.143503	0.148483	0.138716	0.0931379	0.11762	0.11074	0.0888411	0.171177	0.146323	0.108775	0.0577324	0.194098	0.198858	0.141363	0.0528643	0.0991514	0.0553283	0.257544	0.0796796	0.0605827	0.0895299	0.120611	0.139634	0.0836463	0.180302	0.23174	0.0981892	0.0807652	0.0501882	0.0449604	0.0350808	0.103414	0.137629	0.122974	0.104051	0.0283221	0.184662	0.14371	0.0896818	0.0960165	0.131895	0.116664	0.0657101	0.082537	0.0842163	0.101408	0.142488	0.0861068	0.136442
Asticcacaulis_excentricus	0.14318	0.115766	0.0619783	0.0883607	0.0581289	0.0443135	0.0315571	0.374137	0.032792	0.273292	0.538759	0.104318	0.142412	0.0758171	0.182889	0.131468	1.05111	0.073917	0.0521079	0.148912	0.161643	0.101576	0.0544793	0.10011	0.0929637	0.0246811	0.177589	0.117988	4.15431	0.114952	7.18509	0.147903	0.15283	0.0723472	0.0824407	3.66244	0.25083	0.172626	0.108128	0.0344429	0.0458905	0.087606	0.0545073	0.0671572	1.04083	0.0980934	0.053014	0.171124	0.118166
Calothrix_sp	0.142793	0.159055	0.188006	0.213902	0.198667	0.304382	0.147663	0.176989	0.166741	0.0943329	0.0586874	0.175803	0.195042	0.147809	0.072699	0.186248	0.0976125	0.106499	0.124409	0.0704353	0.13494	0.194471	0.243457	0.231938	0.283932	0.229564	0.135353	0.271112	0.029267	0.0670127	0.0419616	0.198945	0.172888	0.15673	0.200047	0.0197121	0.234687	0.117585	0.288768	0.14135	0.173229	0.161114	0.231786	0.260901	0.0424106	0.204784	0.187558	0.265766	0.157659
Paracoccus_denitrificans	0.140797	0.110674	0.139872	0.136584	0.124394	0.149154	0.0419202	0.0716832	0.163293	0.073822	0.0224702	0.0930675	0.105196	0.0940936	0.0458603	0.145561	0.0778601	0.205817	0.118253	0.0882287	0.100163	0.123407	0.172529	0.121557	0.12949	0.148848	0.138258	0.105081	0.0300275	0.0295605	0.0697642	0.168498	0.128243	0.137511	0.117869	0.00823324	0.0842095	0.140757	0.189208	0.101716	0.108082	0.122943	0.111032	0.192605	0.0288975	0.166118	0.0998784	0.211416	0.116468
Anabaena_cylindrica	0.139374	0.087644	0.114118	0.15588	0.145715	0.337691	0.0916588	0.121245	0.0989448	0.0453801	0.0364419	0.176305	0.156837	0.0741554	0.0481307	0.114516	0.0705781	0.119509	0.0513221	0.0482054	0.1566	0.210871	0.137451	0.134302	0.194561	0.10861	0.112862	0.150099	0.0224053	0.0279922	0.026026	0.103951	0.080743	0.0786468	0.118235	0.00972429	0.115709	0.0518716	0.107937	0.0948188	0.135239	0.118276	0.210375	0.15683	0.0214653	0.104242	0.144933	0.119181	0.0857222
Candidatus_Koribacter	0.139131	0.0665506	0.0508419	0.0563712	0.0756531	0.0259569	0.0494814	0.0420365	0.0642137	0.0393459	0.0163352	0.0282742	0.0418994	0.104753	0.0548338	0.0247075	0.0454602	0.100936	0.0630802	0.0796429	0.0348052	0.132137	0.0701546	0.0652897	0.0861501	0.0429608	0.0636337	0.0525216	0.0185809	0.0410701	0.0287422	0.0603998	0.0534958	0.153971	0.157579	0.0092625	0.171479	0.12521	0.0809619	0.0407902	0.121263	0.0487798	0.100878	0.0694752	0.022502	0.0894662	0.125398	0.104984	0.137095
Phaeobacter_gallaeciensis	0.138977	0.206416	0.216934	0.16409	0.169756	0.117049	0.0770987	0.207832	0.126298	0.218906	0.0718504	0.156363	0.150327	0.239895	0.048743	0.211409	0.13734	0.176062	0.112224	0.0871518	0.169812	0.195255	0.215186	0.12339	0.127329	0.157242	0.126349	0.119666	0.30381	0.0445715	0.193545	0.171827	0.105009	0.12906	0.153467	0.0838669	0.221206	0.192891	0.155152	0.146225	0.243526	0.158849	0.105242	0.198261	0.113162	0.23978	0.143097	0.200385	0.151314
Collimonas_arenae	0.138836	0.097967	0.0801294	0.0681493	0.0979567	0.0860747	0.0651444	0.0920822	0.0527838	0.0838822	0.0491428	0.1073	0.0823801	0.106053	0.0953634	0.449186	0.0325037	0.120999	0.0632114	0.0764423	0.0749059	0.0818636	0.108937	0.078278	0.0754974	0.0768707	0.273803	0.0720653	0.00721242	0.0406063	0.0328041	0.0770407	0.119205	0.116574	0.0662102	0.0067392	0.109503	0.172651	0.122483	0.107436	0.0741404	0.103961	0.0683321	0.0741457	0.0462472	0.0738755	0.0787807	0.053658	0.106793
Riemerella_anatipestifer	0.138152	0.218472	0.222757	0.127235	0.115858	0.148552	0.118039	0.0771248	0.139697	0.938181	0.00727448	0.115228	0.118133	0.133726	0.0380858	0.218147	0.0784056	0.176973	0.127895	0.0756389	0.294214	0.0873189	0.132509	0.123242	0.0909291	0.204223	0.140639	0.0913673	0.0126053	0.0161623	0.0256836	0.160915	0.0882119	0.18043	0.0347458	0.0159252	0.283519	0.104822	0.10593	0.124611	0.105807	0.118401	0.15944	0.0608118	0.0687899	0.179612	0.148032	0.158928	0.107713
Candidatus_Methylomirabilis	0.136831	0.0663344	0.0778645	0.0364376	0.0715416	0.0401193	0.0471958	0.153778	0.0727199	0.0664128	0.0285672	0.108762	0.0416538	0.0709443	0.05362	0.0238986	0.0313561	0.123578	0.0824964	0.0061068	0.102716	0.0726832	0.0512658	0.0534545	0.0846737	0.0431766	0.00919912	0.0859962	0.00616801	0.0147594	0.013698	0.0945726	0.00454313	0.0178061	0.103126	0.000645253	0.067025	0.0361855	0.0144576	0.0407712	0.0569996	0.105547	0.0404412	0.0330199	0.00997712	0.0574557	0.0174728	0.0422415	0.0415378
Novosphingobium_pentaromativorans	0.136614	0.134672	0.122532	0.0936481	0.0992786	0.109275	0.0880595	0.145163	0.143634	0.0896192	0.0387132	0.186705	0.180637	0.120141	0.0531239	0.070592	0.0516429	0.150512	0.0692755	0.0627788	0.0897369	0.100854	0.134514	0.0774177	0.1879	0.211174	0.0970508	0.0834377	0.047049	0.0413531	0.0310911	0.10861	0.124042	0.12013	0.105553	0.0273946	0.0966201	0.135901	0.0681036	0.116733	0.126585	0.102082	0.0711409	0.0838619	0.0856815	0.0966019	0.119885	0.095383	0.124064
Sulfuritalea_hydrogenivorans	0.136564	0.0750158	0.0796026	0.122889	0.0817608	0.114088	0.0611984	0.0555666	0.0842242	0.0623397	0.039952	0.108054	0.0661612	0.0870029	0.0460235	0.134289	0.0435898	0.0539148	0.175301	0.059258	0.0796795	0.0854398	0.086856	0.0682416	0.075672	0.093134	0.156454	0.0640805	0.0159014	0.041024	0.016525	0.175764	0.0588785	0.13646	0.198407	0.0215002	0.0633502	0.0888837	0.0695484	0.0725004	0.0838303	0.0799652	0.0626397	0.120684	0.0706418	0.200765	0.0845819	0.0908256	0.102811
Sphingobium_japonicum	0.134976	0.174886	0.192853	0.103188	0.105738	0.0988991	0.0746257	0.223669	0.0821687	0.154261	0.0669314	0.131167	0.234614	0.162252	0.0776285	0.094026	0.0700028	0.153788	0.0895226	0.0705054	0.0940907	0.136516	0.125073	0.0847989	0.125823	0.13006	0.144306	0.102757	0.087736	0.0309279	0.0498787	0.182201	0.0986744	0.139719	0.127225	0.0393372	0.126647	0.158032	0.079225	0.102021	0.166453	0.121023	0.0781766	0.0972319	0.0900868	0.107594	0.174977	0.167011	0.134128
Gloeocapsa_sp	0.134766	0.146287	0.166377	0.365408	0.399429	0.678874	0.345514	0.23862	0.518405	0.0977214	0.0461925	0.223125	0.138358	0.131349	0.0702182	0.162353	0.110074	0.230299	0.15151	0.149066	0.0998168	0.173205	0.174902	0.519759	0.509797	0.17246	0.231189	0.545222	0.0325202	0.0652329	0.0682013	0.203532	0.190911	0.0977559	0.251581	0.0189753	0.188132	0.107376	0.214007	0.171209	0.232357	0.249174	0.523579	0.466943	0.24236	0.179682	0.196365	0.150415	0.119825
Symbiobacterium_thermophilum	0.132913	0.0594078	0.04787	0.0860974	0.053018	0.0844763	0.0180963	0.0544058	0.0374626	0.0639958	0.00323583	0.0535033	0.0574262	0.108095	0.013758	0.0417332	0.0349705	0.0682101	0.0842497	0.0452872	0.0835757	0.0806664	0.0467823	0.0762433	0.0862164	0.0250358	0.0387744	0.0494631	0.0112617	0.0142788	0.00391622	0.0818495	0.104564	0.0467153	0.0558041	0.00572583	0.0408476	0.00700848	0.070447	0.0751316	0.0776353	0.030213	0.0437692	0.0447649	0.0399499	0.0530874	0.0655804	0.083284	0.0755277
Arthrobacter_sp	0.132679	0.0583523	0.0864781	0.0880448	0.0942921	0.0617574	0.0725232	0.0401718	0.0590624	0.0484861	0.0617416	0.114624	0.160816	0.0378108	0.0499051	0.0641496	0.0359511	0.062522	0.192694	0.0279996	0.168447	0.0749289	0.0762616	0.0718055	0.137855	0.0694795	0.0410912	0.077846	0.00849103	0.0182649	0.0176456	0.0747013	0.103217	0.0595563	0.146816	0.0102056	0.107164	0.0640179	0.0926853	0.130064	0.09019	0.120458	0.0782062	0.0958065	0.0500173	0.0883373	0.0914197	0.0531049	0.0382032
Thiomonas_arsenitoxydans	0.13254	0.108474	0.0823433	0.207533	0.177458	0.127695	0.173097	0.100225	0.201726	0.0675178	0.0554819	0.126028	0.0764138	0.186163	0.0584472	0.126477	0.0606352	0.129396	0.107971	0.120604	0.114423	0.144238	0.110175	0.12866	0.156186	0.105264	0.0883134	0.186253	0.0150896	0.0300492	0.0360058	0.118059	0.100295	0.13029	0.113456	0.0160322	0.116073	0.137919	0.186761	0.187953	0.0886593	0.136586	0.202482	0.237096	0.0435496	0.1036	0.128782	0.0522364	0.122125
Paenibacillus_sp	0.132218	0.435317	0.722454	0.138505	0.151725	0.129515	0.135792	0.5152	0.232713	0.273387	0.0848171	0.255621	0.0501546	0.446268	0.0633007	0.558753	0.201052	0.0930113	0.161336	0.0646775	0.206042	0.456104	0.504269	0.166479	0.234457	0.759715	0.0226448	0.0871398	0.0503686	0.0761606	0.0713471	0.190926	0.105694	0.333733	0.443287	0.0480973	0.44404	0.323132	0.129484	0.314264	0.293653	0.427209	0.130911	0.256446	0.128301	0.28895	0.203152	0.383461	0.39216
Elizabethkingia_anophelis	0.131835	0.0901633	0.0539253	0.0822704	0.0330557	0.0307622	0.051941	0.223383	0.0647701	0.751365	0.00494869	0.0825708	0.227923	0.0551599	0.0463513	0.0741169	0.0762311	0.0697019	0.0687503	0.0751229	0.0506554	0.0796512	0.092735	0.0433438	0.0811011	0.13062	0.155175	0.0712382	0.0140335	0.0227565	0.0039468	0.0747565	0.174537	0.0528868	0.140128	0.0077454	0.0481119	0.0881936	0.0768387	0.0439431	0.122826	0.0788417	0.0931676	0.0219583	0.0121766	0.1384	0.0553322	0.126669	0.111322
Thiomonas_intermedia	0.131726	0.116878	0.078197	0.209915	0.229345	0.130492	0.171372	0.100554	0.201431	0.0683157	0.0554012	0.156646	0.0762319	0.185749	0.0582739	0.126045	0.0626341	0.129456	0.107838	0.127447	0.115094	0.137029	0.11649	0.128858	0.167086	0.105117	0.0873042	0.184956	0.0150692	0.0299918	0.03582	0.11716	0.100235	0.129643	0.112816	0.0159303	0.120771	0.137733	0.186762	0.199159	0.0881108	0.136058	0.212928	0.234822	0.0413077	0.103339	0.141587	0.0516629	0.149324
Chromohalobacter_salexigens	0.130893	0.0561199	0.0704495	0.0877118	0.0816558	0.0716196	0.0477859	0.0286049	0.0584043	0.0214654	0.0204559	0.0715023	0.0752715	0.0957027	0.0282086	0.0341648	0.0351253	0.0643658	0.0881952	0.0230691	0.0332287	0.0820927	0.0872513	0.0523498	0.0689566	0.105093	0.0679025	0.0905179	0.00532018	0.109225	0.0164127	0.0517259	0.135676	0.0615768	0.0375863	0.00669593	0.0546772	0.0313059	0.0184429	0.0614472	0.0680676	0.0683897	0.118588	0.0638183	0.0287014	0.0480018	0.0882025	0.0628703	0.0652282
Mannheimia_haemolytica	0.130863	0.105531	0.121532	0.106022	0.119205	0.0860687	0.105377	0.0933995	0.0978407	0.0548697	0.101406	0.123276	0.101765	0.0992977	0.104074	0.0879288	0.0621839	0.17003	0.0560676	0.106828	0.186189	0.0777377	0.14796	0.0866505	0.0918743	0.0992709	0.141706	0.0964474	0.0219179	0.0504845	0.0293422	0.159984	0.16025	0.15954	0.0683964	0.0196678	0.125551	0.147832	0.239235	0.139367	0.139448	0.123462	0.0969246	0.0531872	0.0484035	0.0783249	0.115257	0.0781023	0.168168
Candidatus_Accumulibacter	0.130457	0.0687053	0.080722	0.0925567	0.0815571	0.0936417	0.07535	0.0725953	0.0554734	0.0279996	0.0205748	0.0813787	0.0248376	0.090545	0.0752228	0.0489427	0.0246757	0.112102	0.0477097	0.0976835	0.0746825	0.094193	0.052443	0.0803714	0.162499	0.0931149	0.12536	0.0810473	0.00870443	0.0306616	0.0526622	0.121138	0.0422595	0.147728	0.0729499	0.00564827	0.28146	0.0500291	0.24701	0.0393042	0.052137	0.0422813	0.0767442	0.0895398	0.078662	0.0803417	0.0543116	0.0642115	0.0768367
Methylobacterium_nodulans	0.130339	0.0664716	0.0748917	0.0517341	0.0647237	0.111238	0.136299	0.190969	0.174024	0.1323	0.0265538	0.0939341	0.228907	0.0884461	0.0849621	0.146795	0.0556788	0.105962	0.0767552	0.0488681	0.0715136	0.0547438	0.0796031	0.117478	0.277481	0.224766	0.143317	0.0615086	0.0292116	0.0570023	0.0302919	0.122456	0.191423	0.0932482	0.0496815	0.00810933	0.120762	0.0620503	0.11482	0.081868	0.123031	0.0780511	0.0741842	0.0982119	0.196381	0.0831072	0.0968823	0.0725139	0.13078
Ornithobacterium_rhinotracheale	0.127452	0.0863652	0.0485216	0.0621543	0.102906	0.0473827	0.0522404	0.037102	0.076013	0.0919892	0.0289142	0.11671	0.0892826	0.09056	0.0117423	0.0538692	0.0392832	0.0160143	0.066144	0.150114	0.0886384	0.0761581	0.0673603	0.0422605	0.0309157	0.0376965	0.02172	0.0630631	0.0107428	0.0237948	0.00772756	0.0259758	0.0240438	0.0537459	0.022969	0.00136056	0.0524272	0.0988948	0.0206777	0.0477639	0.0543847	0.108103	0.0333039	0.0516822	0.0090297	0.0343491	0.0801464	0.0575409	0.0762538
Nodularia_spumigena	0.12728	0.142902	0.143581	0.33046	0.395873	0.647208	0.322554	0.202465	0.492763	0.0839864	0.0414675	0.220448	0.138636	0.129697	0.0600513	0.144502	0.0780897	0.223412	0.176067	0.133274	0.0828649	0.132453	0.141965	0.491264	0.483203	0.13697	0.233437	0.548884	0.0299629	0.0683905	0.049158	0.17692	0.195751	0.114782	0.206432	0.0158393	0.171957	0.130083	0.225856	0.163167	0.161401	0.262892	0.483693	0.453629	0.244074	0.145581	0.182987	0.131255	0.110098
Prevotella_ruminicola	0.127244	0.00982716	0.0206829	0.0189426	0.017444	0.00651078	0.00539358	0.0294332	0.0145088	0.00477751	0.00218674	0.00315795	0.00364253	0.0724669	0.00401549	0.118798	0.00047975	0.0108438	0.0163492	0.0421536	0.000901806	0.0116596	0.0105417	0.0104385	0.00355966	0.00250887	0.00414798	0.0166611	3.88344e-06	0.00205494	0.00145981	0.0355661	0.000774724	0.0135076	0.00360999	0.00107637	0.030581	0.00894707	0	0.0889497	0.00250129	0.0014327	0.00340002	0.0114137	0.00180112	0.0285938	0.00837451	0.00266587	0.0196187
Crinalium_epipsammum	0.126764	0.142624	0.159676	0.350889	0.385074	0.625435	0.312977	0.193024	0.485752	0.112716	0.0414236	0.227902	0.169049	0.125873	0.0641368	0.153782	0.0905611	0.241281	0.183398	0.148544	0.141136	0.139011	0.242166	0.498346	0.507653	0.26843	0.227512	0.537389	0.0343856	0.0624546	0.06457	0.172174	0.220064	0.115645	0.199582	0.0168271	0.181444	0.108911	0.19858	0.144347	0.147784	0.289179	0.631411	0.482884	0.238345	0.159444	0.274313	0.143337	0.119388
Sphingobium_chlorophenolicum	0.126708	0.177384	0.17014	0.131098	0.103776	0.115579	0.0725503	0.2081	0.0738047	0.187388	0.0786162	0.120588	0.213696	0.159723	0.077178	0.0900745	0.0959008	0.193102	0.0935025	0.0610299	0.152479	0.136007	0.118884	0.076604	0.12706	0.123607	0.13741	0.106666	0.0870827	0.0313626	0.0509666	0.175655	0.0898509	0.124896	0.146814	0.0403472	0.0893154	0.159203	0.0740774	0.133118	0.1493	0.12032	0.0741191	0.118091	0.0916875	0.0926661	0.159808	0.176401	0.146554
Snodgrassella_alvi	0.124364	0.100128	0.0892469	0.12231	0.0651617	0.0571292	0.0664629	0.0997205	0.0844869	0.026186	0.0147134	0.0608322	0.0329512	0.0225427	0.0149908	0.011149	0.0373182	0.075493	0.122247	0.0614279	0.094496	0.0849206	0.0557501	0.0828472	0.0764499	0.0932402	0.0232381	0.066831	0.00489949	0.0166805	0.00679568	0.0767545	0.0274095	0.0468804	0.0650197	0.00211409	0.0239603	0.0392482	0.0944887	0.00772835	0.133361	0.142353	0.025158	0.0630178	0.0100157	0.0963301	0.0200711	0.0593987	0.0520795
Propionibacterium_acnes	0.124323	0.239563	0.137978	0.116246	0.0931082	0.110691	0.135912	0.293683	0.0745101	0.144164	0.0303036	0.285561	0.515091	0.177207	0.0819826	0.398576	0.21181	0.15613	1.16407	0.0759446	0.355137	0.249762	0.138164	0.256571	0.298948	0.204609	0.245999	0.249961	0.0253584	0.0347404	0.00554281	0.328269	0.165807	0.149	0.169912	0.0113428	0.0787521	0.0561561	0.41618	0.274532	0.0975949	0.282628	0.0979822	0.0859801	0.0606304	0.451753	0.220172	0.219795	0.188651
Herminiimonas_arsenicoxydans	0.124098	0.143909	0.0992095	0.130852	0.163977	0.087081	0.0675741	0.0857813	0.0904525	0.0523637	0.156921	0.138111	0.0766824	0.0905275	0.061715	0.394193	0.0645254	0.0944974	0.102816	0.0741642	0.180814	0.0899323	0.0925949	0.0800544	0.122545	0.19999	0.310813	0.134602	0.00888101	0.0275765	0.00954465	0.158811	0.130864	0.130742	0.0641499	0.0172059	0.0723083	0.118908	0.055656	0.151258	0.0912395	0.128583	0.0724075	0.0715293	0.047753	0.146197	0.123867	0.0779162	0.127627
Jeotgalicoccus_sp	0.123719	0.0670824	0.0917525	0.0372012	0.0332881	0.0367319	0.0247192	0.119459	0.0921103	0.0208012	0.000247719	0.04345	0.000714138	0.124212	0.0255857	0.0464524	0.0121475	0.0857751	0.00894588	0.0208672	0.0250508	0.051842	0.0433552	0.0668761	0.0363769	0.00109041	0.0756123	0.0286586	0.0123221	0.011073	0.0336938	0.204993	0.0241219	0.066789	0.103798	0.0107324	0.126588	0.180119	0.000363244	0.0296498	0.0637734	0.0749493	0.0116599	0.000712328	0.0403418	0.097391	0.0248941	0.215382	0.195051
Siansivirga_zeaxanthinifaciens	0.123405	0.113082	0.121977	0.0749592	0.0765057	0.0752504	0.029683	0.106137	0.0997066	0.0380786	0.0349997	0.170718	0.120483	0.0745592	0.0308403	0.0973617	0.0392668	0.12048	0.0265887	0.0620711	0.0715683	0.0973616	0.0936206	0.0679174	0.0527664	0.0742384	0.0642673	0.0758843	0.0167039	0.0228521	0.023611	0.0904226	0.0350331	0.122174	0.0894546	0.0104454	0.0510555	0.0530671	0.00376604	0.068184	0.0941271	0.0806122	0.0666951	0.0769981	0.0187656	0.0841455	0.157965	0.0599178	0.103345
Saprospira_grandis	0.122912	0.0844059	0.0937285	0.0797343	0.068534	0.0847301	0.0258469	0.116447	0.112688	0.0669506	0.0151118	0.0614572	0.0602348	0.114297	0.0397387	0.182022	0.00895321	0.0100764	0.0903799	0.167731	0.0495169	0.0609106	0.0523551	0.0617966	0.141831	0.148689	0.0536945	0.0822319	0.00470765	0.0225062	0.0188886	0.101105	0.0625422	0.0844203	0.106778	0.0157011	0.0479606	0.107451	0.0189259	0.141535	0.0447042	0.0941193	0.0899276	0.0735211	0.091471	0.0266983	0.0356332	0.0946213	0.0340568
Novosphingobium_aromaticivorans	0.122157	0.194313	0.147805	0.113712	0.104668	0.106813	0.113872	0.260414	0.102224	0.224581	0.0577442	0.208665	0.207329	0.171809	0.0859887	0.150769	0.139358	0.191919	0.139332	0.077321	0.224608	0.148346	0.117651	0.08469	0.161618	0.18023	0.122399	0.112632	0.0842187	0.0641091	0.0757242	0.155558	0.146634	0.226809	0.221448	0.0490918	0.0814267	0.131891	0.231899	0.15237	0.182785	0.153921	0.100107	0.0889189	0.21085	0.212043	0.124993	0.202635	0.158845
Paludibacter_propionicigenes	0.121777	0.0814542	0.0734007	0.0764408	0.141835	0.0475402	0.0218367	0.106214	0.048416	0.0456651	0.00944312	0.0567181	0.0190056	0.0944441	0.00903654	0.139671	0.0148124	0.0289851	0.0209904	0.0407079	0.151784	0.102004	0.0831402	0.0661667	0.046184	0.0977048	0.0238111	0.091868	0.015141	0.0072168	0.00996602	0.0225711	0.0278661	0.0842538	0.106529	0.00509958	0.0498785	0.0507994	0.00677497	0.189233	0.0611607	0.0312547	0.0788905	0.0436659	0.0570283	0.0470614	0.099234	0.0308027	0.107188
Chloracidobacterium_thermophilum	0.121215	0.170979	0.14873	0.0897309	0.0719812	0.0836999	0.057612	0.17061	0.119699	0.0506301	0.0445182	0.187334	0.0753575	0.190417	0.0599759	0.0737834	0.0444025	0.0823532	0.0638942	0.104322	0.144932	0.111487	0.0879734	0.0991123	0.245745	0.0746719	0.316338	0.0981044	0.00714386	0.0298717	0.0103183	0.13019	0.0666454	0.10814	0.124863	0.00501904	0.128025	0.0168184	0.0194336	0.176581	0.0822339	0.0949937	0.0590301	0.0715217	0.0360509	0.117278	0.142736	0.0974747	0.0387666
Hyphomicrobium_denitrificans	0.120268	0.14604	0.209174	0.110982	0.107152	0.0782039	0.136891	0.132759	0.151344	0.0976794	0.227152	0.146209	0.0891115	0.143034	0.0557088	0.129087	0.0747271	0.108878	0.14197	0.0941457	0.241591	0.188945	0.128721	0.0903877	0.102321	0.185329	0.0749916	0.103383	0.0549886	0.0550374	0.0573498	0.159764	0.161654	0.110068	0.151273	0.0233509	0.191991	0.250624	0.2231	0.0921357	0.177268	0.200125	0.126946	0.0936348	0.064479	0.234558	0.159538	0.13692	0.146791
Magnetococcus_marinus	0.119834	0.066829	0.0757866	0.560576	0.23353	0.294958	0.140333	0.044317	0.211186	0.0196163	0.0563856	0.0932715	0.156037	0.0412637	0.0146023	0.041257	0.0593684	0.0741901	0.152578	0.132862	0.0820343	0.0554262	0.0954152	0.22972	0.398564	0.0177132	0.238997	0.397955	0.0192476	0.027377	0.0407941	0.133599	0.160863	0.0804235	0.0502658	0.0202787	0.096528	0.0895286	0.0163089	0.0229995	0.0679741	0.109705	0.315321	0.257117	0.0863209	0.0225651	0.0893303	0.047546	0.0506376
Ruegeria_pomeroyi	0.119725	0.0991357	0.0819978	0.105861	0.10616	0.0678631	0.0507768	0.101601	0.0790187	0.0830163	0.0131861	0.0757371	0.0875651	0.109282	0.0343764	0.0676183	0.0895595	0.198283	0.0382441	0.0554666	0.106819	0.0917408	0.0736735	0.0483217	0.0987821	0.134503	0.0405352	0.055641	0.00813014	0.0140398	0.0275546	0.0649878	0.103773	0.0958835	0.0466152	0.00824146	0.0664444	0.0739486	0.0746774	0.175185	0.10188	0.0757759	0.0589096	0.0720818	0.0233507	0.103061	0.0632715	0.0845596	0.0561197
Sphingopyxis_sp	0.119219	0.15608	0.188454	0.0936293	0.161824	0.0869472	0.0550967	0.301717	0.135134	0.13284	0.0493275	0.103553	0.166128	0.165746	0.050784	0.17536	0.0723255	0.169378	0.1518	0.209161	0.212203	0.175244	0.129347	0.0750734	0.0913501	0.289814	0.149444	0.104508	0.0673705	0.0484416	0.0602657	0.253364	0.17391	0.194293	0.192775	0.0665275	0.172133	0.198385	0.129796	0.151354	0.136939	0.163217	0.110296	0.129138	0.0635896	0.174897	0.112769	0.159669	0.168444
Nostoc_punctiforme	0.118665	0.0861485	0.103251	0.126957	0.1102	0.178897	0.0780638	0.110152	0.0938742	0.0549825	0.0389514	0.0900323	0.13324	0.0609942	0.0433621	0.0989589	0.0475696	0.0757387	0.0645631	0.0433694	0.0938014	0.110489	0.114706	0.127148	0.137129	0.102726	0.101497	0.136454	0.0160062	0.0339633	0.0265647	0.097135	0.0565151	0.0789523	0.142758	0.00960492	0.117415	0.0731264	0.127113	0.0913813	0.0982727	0.120824	0.152304	0.148508	0.0192066	0.107517	0.0881621	0.0953284	0.0808986
Bacillus_amyloliquefaciens	0.11821	0.105739	0.0934539	0.11315	0.0814934	0.0923358	0.0396581	0.0840121	0.108085	0.0408387	0.0295391	0.0739537	0.165792	0.116223	0.0404828	0.08768	0.0467103	0.148126	0.183425	0.104816	0.235578	0.1067	0.116648	0.0679053	0.0952087	0.0646295	0.178011	0.0742263	0.0226722	0.0440103	0.0156312	0.0789047	0.122724	0.117911	0.0445361	0.00432918	0.0989196	0.0928771	0.0985411	0.119554	0.0985231	0.124961	0.0943315	0.119351	0.0201184	0.11781	0.116905	0.0508798	0.0833228
Dyadobacter_fermentans	0.117658	0.198551	0.225438	0.101845	0.108085	0.113643	0.016513	0.160558	0.114672	0.0415993	0.0624358	0.129403	0.119878	0.128752	0.0474544	0.216711	0.0439071	0.203578	0.0368802	0.0668981	0.119847	0.179752	0.19734	0.0879715	0.0447428	0.282575	0.310823	0.0762487	0.0337828	0.0615446	0.00942284	0.220058	0.103568	0.0662567	0.0643766	0.0121018	0.185467	0.191192	0.00695744	0.0651695	0.261945	0.234658	0.142003	0.0843918	0.105741	0.0740464	0.165864	0.155802	0.185054
Fimbriimonas_ginsengisoli	0.117002	0.102314	0.108513	0.171223	0.170641	0.115615	0.0364581	0.127218	0.0959906	0.0181163	0.00497075	0.0232522	0.181482	0.0974518	0.0316712	0.10221	0.0886846	0.0736431	0.0846452	0.0617305	0.121249	0.121515	0.09482	0.0800514	0.224531	0.176826	0.197374	0.167764	0.0163532	0.0274139	0.0492405	0.0547423	0.13923	0.0742658	0.00632323	0.0263241	0.0695186	0.0623481	0.124251	0.0768876	0.113598	0.235778	0.106186	0.107868	0.0423253	0.0972102	0.199593	0.0478195	0.067597
Bacillus_sp	0.116701	0.152357	0.151291	0.152277	0.135286	0.128622	0.0638461	0.146181	0.0798652	0.0709016	0.0286861	0.119381	0.184532	0.153632	0.0516424	0.112453	0.0564832	0.0942637	0.28123	0.177702	0.260036	0.168738	0.161215	0.0728295	0.1257	0.111225	0.134625	0.0700896	0.0159166	0.0427632	0.0254406	0.163219	0.103003	0.1442	0.123256	0.0241663	0.114632	0.119362	0.129176	0.185641	0.125667	0.130882	0.151149	0.143565	0.0236485	0.188695	0.239515	0.0893126	0.122241
Akkermansia_muciniphila	0.116528	0.556816	0.599037	0.243123	0.23898	0.195556	0.137052	0.416827	0.217335	0.152159	0.0344242	0.502508	0.321075	0.738438	0.133811	0.618616	0.281016	0.166731	0.436608	0.202006	0.215941	0.547072	0.539655	0.18773	0.18904	0.368434	0.282823	0.273245	0.0484292	0.168782	0.103962	0.35624	0.464901	0.548125	0.184654	0.0315079	0.377346	0.495713	0.0241475	0.276979	0.680506	0.355375	0.236585	0.276026	0.129044	0.564002	0.312475	0.287946	0.653039
Cellvibrio_japonicus	0.116477	0.0992616	0.0851808	0.113127	0.0810434	0.10423	0.0427631	0.0281717	0.0881133	0.0321077	0.0799183	0.107094	0.022674	0.158181	0.0233181	0.130574	0.066578	0.0511176	0.0401969	0.0181395	0.100889	0.0637741	0.121179	0.141009	0.0421675	0.0120099	0.100394	0.0712272	0.123282	0.112768	0.164372	0.0809259	0.094745	0.137768	0.0788329	0.222115	0.0577019	0.0980849	0.0518559	0.0109127	0.0911926	0.0669376	0.125885	0.105465	0.103354	0.0912759	0.126346	0.0681663	0.0747128
Echinicola_vietnamensis	0.115641	0.223551	0.379866	0.247422	0.330563	0.227383	0.331891	0.190788	0.219637	0.214193	0.10306	0.0994864	0.191378	0.242287	0.128078	0.232502	0.0843928	0.133984	0.113915	0.227784	0.176572	0.226027	0.278296	0.224367	0.303674	0.212261	0.145091	0.144491	0.029468	0.0579525	0.0247385	0.223411	0.329542	0.127943	0.216691	0.0149634	0.19057	0.571837	0.167908	0.394999	0.152314	0.364516	0.168316	0.119215	0.00920416	0.394294	0.277983	0.188413	0.155885
Lawsonia_intracellularis	0.115512	0.0366579	0.0647847	0.0735823	0.0876323	0.0412406	0.0416522	0.00929123	0.0209716	0.00254375	0.0109382	0.0512065	0.0370172	0.031238	0.00404825	0.0464409	0.0272915	0.0442676	0.0936576	0.113118	0.0376575	0.0250069	0.0326893	0.0548608	0.0605018	0.00747738	0.0148205	0.0217969	0.000726144	0.00189005	0.00184102	0.0222785	0.187032	0.0226058	0.0541039	0.00102987	0.0128396	0.00833471	0.114066	0.0259354	0.0299957	0.0226273	0.042739	0.0530482	0.00598406	0.0412084	0.0299354	0.0220648	0.0106135
Hymenobacter_swuensis	0.114769	0.0897296	0.0995415	0.0608607	0.104749	0.0845503	0.0431553	0.0888934	0.0421999	0.0871874	0.0146446	0.0450082	0.147287	0.0737332	0.070773	0.133419	0.0329701	0.179133	0.0276263	0.0482119	0.0741919	0.0877738	0.108374	0.083276	0.121714	0.101535	0.142969	0.0301543	0.00868342	0.0264928	0.0233143	0.123496	0.152135	0.0672501	0.0634933	0.00972233	0.118821	0.0269306	0.0605809	0.130418	0.0512105	0.12842	0.115245	0.127424	0.0395948	0.124924	0.106345	0.152938	0.100632
Alicyclobacillus_acidocaldarius	0.114294	0.13498	0.108617	0.0814689	0.0917088	0.11204	0.137976	0.159073	0.0549343	0.018354	0.0411024	0.0877226	0.0342835	0.117742	0.063666	0.0416673	0.0386545	0.104437	0.0195969	0.0840703	0.0754934	0.0978872	0.188263	0.114147	0.0975087	0.133957	0.0499433	0.0903472	0.00929615	0.0406474	0.0119882	0.165211	0.0210751	0.09032	0.142522	0.00547827	0.153348	0.055104	0.203967	0.0371913	0.109712	0.0460949	0.0533987	0.127332	0.0157569	0.0560123	0.0266445	0.0635574	0.155899
Algoriphagus_machipongonensis	0.113879	0.172205	0.133396	0.146644	0.147763	0.117972	0.0580113	0.121205	0.0911312	0.0955822	0.0474773	0.0934573	0.122616	0.101303	0.104506	0.215959	0.0917723	0.100753	0.149188	0.0705037	0.0379214	0.13911	0.140033	0.0747465	0.0807327	0.219477	0.149481	0.100138	0.0271947	0.028225	0.0325154	0.0829871	0.202705	0.131898	0.0459852	0.0204007	0.17081	0.0921149	0.102102	0.199963	0.190672	0.0958532	0.169027	0.0892333	0.0192297	0.104136	0.09605	0.155673	0.146722
Flavobacteriaceae_bacterium	0.113605	0.0723501	0.0349203	0.0413887	0.0601074	0.0565766	0.0172363	0.0657979	0.0149568	0.427783	0.00473729	0.0984919	0.102413	0.0161882	0.0144909	0.0114317	0.0214378	0.0963817	0.079349	0.109113	0.0957297	0.0763277	0.0251706	0.0369379	0.0753659	0.0330295	0.0379926	0.0352131	0.00522899	0.0158459	0.0150802	0.0968262	0.00800899	0.0988228	0.0136664	0.00836022	0.0707566	0.0845933	0.0505185	0.0318402	0.118643	0.068785	0.0488806	0.0582291	0.0182633	0.0550463	0.0570263	0.074234	0.0555415
Burkholderia_cepacia	0.113492	0.0823832	0.0660393	0.0610648	0.0792825	0.0663929	0.120429	0.0759288	0.0928558	0.121784	0.0842113	0.0836949	0.0796434	0.0692842	0.206527	0.0669731	0.0339137	0.0944613	0.100877	0.124981	0.113503	0.0751392	0.0751905	0.104618	0.069484	0.0792223	0.0953636	0.0718356	0.0157972	0.0275232	0.0222028	0.0895723	0.0752311	0.129246	0.0961361	0.0166966	0.0994068	0.100303	0.057109	0.0654892	0.0679861	0.0738077	0.0625425	0.0733077	0.0398089	0.11308	0.0866107	0.0825457	0.112023
Ferrimonas_balearica	0.112732	0.0528099	0.0749501	0.105626	0.0726678	0.0428591	0.0533413	0.0389287	0.0883159	0.0481824	0.0687412	0.0818777	0.0975589	0.0974335	0.00864712	0.0737803	0.0325992	0.034335	0.0383653	0.0463441	0.0964439	0.0539015	0.0486491	0.0954268	0.112465	0.0700697	0.0263108	0.0327669	0.00708899	0.0355643	0.0238172	0.0590101	0.130095	0.091565	0.176372	0.012499	0.0327567	0.144711	0.0529111	0.0665069	0.0471704	0.072606	0.0670342	0.142493	0.0241343	0.150517	0.0652004	0.0612486	0.096189
Gloeobacter_violaceus	0.112222	0.116747	0.125002	0.130092	0.221325	0.188714	0.092161	0.171765	0.242895	0.0295007	0.0357545	0.0837513	0.147175	0.12337	0.0182298	0.127497	0.0584404	0.201778	0.258636	0.140886	0.0779099	0.101275	0.135353	0.258302	0.251096	0.155075	0.155464	0.214131	0.026606	0.0331834	0.0315064	0.153109	0.176517	0.198451	0.133731	0.0164544	0.0969397	0.117543	0.136126	0.130589	0.0963495	0.107702	0.201426	0.220884	0.0388908	0.142049	0.181655	0.0775437	0.106995
Enterococcus_faecalis	0.110923	0.0781441	0.103505	0.0454739	0.0794092	0.0751239	0.032256	0.0481059	0.0455531	0.00816762	0.0102712	0.0484	0.0574829	0.0965924	0.0236103	0.0599035	0.0487209	0.0875028	0.120115	0.0681691	0.0445253	0.0508946	0.0562619	0.0550613	0.0705741	0.099546	0.272581	0.0347215	0.00517272	0.0282326	0.0166088	0.0510925	0.0382844	0.0392675	0.0552459	0.0134441	0.226446	0.0650525	0.0111308	0.131297	0.0477768	0.0406061	0.061335	0.0600655	0.0276528	0.107296	0.0619047	0.0571643	0.0665536
alpha_proteobacterium	0.110894	1.07473	1.18853	0.150716	0.258968	0.227181	0.0939335	0.979888	0.331585	0.394368	0.225458	1.25861	0.0974889	1.187	0.400568	0.983177	0.537588	0.117588	0.125644	0.0632181	0.0448307	1.38136	0.99151	0.175311	0.143966	1.06889	0.0457504	0.268599	0.0739143	0.198778	0.148115	0.733586	0.173223	0.878738	1.03914	0.133996	0.918081	0.957591	0.0204489	0.686604	1.41902	0.865854	0.28846	0.212628	0.274067	0.938669	0.753971	1.0734	1.15045
Slackia_heliotrinireducens	0.110756	0.0952215	0.0922433	0.110974	0.0612958	0.0493513	0.0255144	0.113616	0.0180772	0.0526791	0.014739	0.0864208	0.0163743	0.0980105	0.0168157	0.00893297	0.0204123	0.0408334	0.0643646	0.00456808	0.00896934	0.094123	0.0879785	0.0258922	0.022664	0.133728	0.0442955	0.0199924	0.00620708	0.03201	0.0111916	0.154818	0.0570394	0.0708984	0.0177025	0.00819958	0.157286	0.0389037	0.050539	0.0048253	0.109943	0.127827	0.0988409	0.0712141	0.0397923	0.0408122	0.151285	0.03408	0.0286399
Candidatus_Solibacter	0.110451	0.232354	0.322356	0.15576	0.22044	0.239875	0.235256	0.210394	0.11849	0.114409	0.0204169	0.135228	0.10592	0.360762	0.0890922	0.25361	0.120664	0.153193	0.449257	0.178947	0.226289	0.259824	0.171974	0.14582	0.270349	0.202389	0.141571	0.158353	0.0155959	0.0842411	0.0390762	0.198331	0.303127	0.172246	0.309263	0.0281395	0.413038	0.26499	0.016535	0.394089	0.248575	0.12405	0.18889	0.200547	0.0600507	0.300205	0.261789	0.0706075	0.177236
Klebsiella_pneumoniae	0.11044	0.0507619	0.0537316	0.0258212	0.0536883	0.0244852	0.343733	0.0674751	0.0778259	0.068941	0.186459	0.0514828	0.0669975	0.0891981	0.0952785	0.0883713	0.0284279	0.103914	0.0956383	0.167763	0.0759415	0.0559991	0.0715953	0.146117	0.0807153	0.0617376	0.0836463	0.0780657	0.00532587	0.0184547	0.00921453	0.0266934	0.0864509	0.0526802	0.0383051	0.00898708	0.0553576	0.154244	0.199321	0.0727916	0.0652478	0.0776186	0.0414454	0.0345336	0.0196861	0.102783	0.0625492	0.12673	0.0586555
Colwellia_psychrerythraea	0.109259	0.0443746	0.042561	0.0747976	0.0361141	0.0422576	0.0313829	0.0356949	0.0255393	0.0401312	0.034817	0.0312639	0.0827477	0.0412701	0.0242959	0.0614532	0.0187498	0.0754649	0.0455051	0.0541039	0.110885	0.0557265	0.0510025	0.0511234	0.0445363	0.0374025	0.0256502	0.0395329	0.00571053	0.00921376	0.0217275	0.068007	0.062478	0.161288	0.0373155	0.00424227	0.0744482	0.0340493	0.0616364	0.0132691	0.0683951	0.0185702	0.0692094	0.0703351	0.0412783	0.0247483	0.0577739	0.0214517	0.0373981
Psychromonas_ingrahamii	0.108911	0.0593067	0.0361431	0.100432	0.103029	0.0817955	0.0537977	0.0638767	0.0683436	0.0302585	0.0154199	0.0199055	0.0452263	0.043326	0.0349495	0.0646621	0.0516175	0.0790612	0.0766789	0.0251005	0.109407	0.0375281	0.0810671	0.07774	0.0858148	0.0494093	0.0916949	0.118157	0.00507774	0.0122045	0.00884899	0.041514	0.0994851	0.0452546	0.0376056	0.00913467	0.0416916	0.0598291	0.0664863	0.10221	0.0683923	0.0681202	0.1294	0.110582	0.0268307	0.0352243	0.0913579	0.0401374	0.0585723
Burkholderiales_bacterium	0.108754	0.090155	0.101786	0.0504823	0.0648534	0.058671	0.0832419	0.0542856	0.0365052	0.0394142	0.0725581	0.0886074	0.032284	0.0353683	0.0495516	0.163123	0.0325619	0.0671596	0.0187775	0.0375622	0.0651012	0.0654798	0.0753203	0.0492998	0.0654269	0.0357984	0.0803547	0.065381	0.00545716	0.0180392	0.0075809	0.0529612	0.0486903	0.188788	0.0938921	0.00820301	0.126789	0.0325385	0.0815123	0.0431998	0.0347541	0.0597838	0.0451847	0.0647309	0.0182708	0.118537	0.0717533	0.102757	0.0795164
Brucella_canis	0.10836	0.108073	0.0907015	0.0869986	0.0790296	0.0872687	0.123818	0.125284	0.0923843	0.129417	0.0705732	0.0784009	0.128892	0.0949279	0.079393	0.0753702	0.0586703	0.148633	0.0893843	0.103946	0.0896795	0.101662	0.0909165	0.0825452	0.0980606	0.133576	0.128905	0.0713971	0.170199	0.0356643	0.0856071	0.094301	0.097118	0.107375	0.073656	0.128086	0.0729793	0.0790357	0.129076	0.0711964	0.0916891	0.0859976	0.0642624	0.0878841	0.136502	0.104525	0.0938929	0.0958057	0.100325
Chlorobium_phaeobacteroides	0.107799	0.0907017	0.0650487	0.0562265	0.0491839	0.0340653	0.0489595	0.136337	0.0322614	0.0859426	0.0112688	0.0762913	0.221063	0.0659478	0.0515634	0.116211	0.0515947	0.0322385	0.0906445	0.13213	0.0375046	0.133126	0.111585	0.0846886	0.00767871	0.111136	0.048738	0.0496053	0.0204771	0.0100498	0.00339394	0.0886123	0.0492372	0.0854726	0.0177666	0.00439615	0.142966	0.157095	0.00356606	0.0681646	0.0797253	0.0247513	0.0736379	0.104427	0.0174456	0.0511238	0.0979499	0.00747533	0.0678976
Leifsonia_xyli	0.107796	0.0728668	0.0810104	0.0864341	0.0603505	0.074763	0.0770597	0.0300454	0.0598616	0.0255543	0.00598127	0.0636105	0.127762	0.161681	0.0336772	0.15805	0.00852682	0.050871	0.224259	0.0599597	0.0885965	0.086422	0.0569284	0.0369875	0.0928004	0.0290786	0.0734207	0.045585	0.0317264	0.00194886	0.0105882	0.0792532	0.0819804	0.0717004	0.0793738	0.0201923	0.0987401	0.0452683	0.243503	0.185885	0.0867301	0.222286	0.0568456	0.0408588	0.0193711	0.0427613	0.14943	0.153229	0.0876129
Rickettsiales_bacterium	0.107426	0.0452891	0.133465	0.0658705	0.0834184	0.0830298	0.0460471	0.0978086	0.247105	0.0385066	0.011524	0.109856	0.118456	0.176181	0.0266731	0.157363	0.0641628	0.0212697	0.0261379	0.0422936	0.0162457	0.138168	0.0640506	0.109536	0.0270979	0.0223798	0.0574989	0.142598	0.0213833	0.0160704	0.00599048	0.226496	0.0654259	0.0357318	0.107147	0.00688562	0.0657797	0.155153	0.144163	0.0306202	0.144031	0.167174	0.122372	0.0889835	0.0499584	0.138592	0.0958745	0.115808	0.0298941
Granulicella_tundricola	0.107345	0.0684338	0.0677228	0.046098	0.0497475	0.0629092	0.0466988	0.044556	0.0468309	0.024511	0.00216933	0.113312	0.0566097	0.0616285	0.00820945	0.0143238	0.0122113	0.0576798	0.0132193	0.0803565	0.0449954	0.0756604	0.0601686	0.0339589	0.0627359	0.0669504	0.0451905	0.0363317	0.0125341	0.0147376	0.0141378	0.0745122	0.0197059	0.0437621	0.0475507	0.00584088	0.0757214	0.0373062	0.0812348	0.0438156	0.0541721	0.04097	0.052887	0.055028	0.0108155	0.0700348	0.0243444	0.0194971	0.0322005
Hyphomonas_neptunium	0.106426	0.117782	0.0381751	0.113251	0.112935	0.0843128	0.0488107	0.194211	0.0818738	0.181346	0.141163	0.0959244	0.0824917	0.0464157	0.0447299	0.0769531	0.545656	0.0824239	0.0781924	0.0196136	0.083664	0.0961259	0.121247	0.0902483	0.0498823	0.149673	0.142749	0.060686	2.33499	0.0244345	3.79088	0.229112	0.0964558	0.0699911	0.0567277	2.05735	0.107396	0.0518619	0.0350726	0.109669	0.0803384	0.0519209	0.0475999	0.0807929	0.641766	0.139981	0.032099	0.065459	0.0795895
Acinetobacter_oleivorans	0.105902	0.055564	0.0475976	0.040745	0.0652164	0.0314473	0.0331715	0.100527	0.08511	0.095493	0.0264181	0.0692597	0.130492	0.0603439	0.0266974	0.0387407	0.0259403	0.0750707	0.127381	0.066264	0.201217	0.0626391	0.0350472	0.0455423	0.0267784	0.0364037	0.0929593	0.0291762	0.00859553	0.0245151	0.0108322	0.0470812	0.0920993	0.0669025	0.0799966	0.00483394	0.111406	0.101149	0.18411	0.0577003	0.0867126	0.0581271	0.0309522	0.0422665	0.00808394	0.0388023	0.0767596	0.047486	0.0686308
Parvularcula_bermudensis	0.105647	0.119061	0.100955	0.101409	0.0694938	0.0778165	0.104019	0.109293	0.0497249	0.0324265	0.101806	0.077387	0.133948	0.067821	0.0197596	0.0604866	0.0358638	0.0999742	0.164279	0.0632108	0.107304	0.0527609	0.0547423	0.0747484	0.108738	0.0441012	0.0674073	0.0971786	0.0289202	0.0250234	0.063611	0.0619694	0.103034	0.0842992	0.0268676	0.0427851	0.130065	0.0643194	0.143521	0.0686681	0.0749379	0.101293	0.107338	0.140405	0.0402629	0.0506896	0.145554	0.0440089	0.0865334
Gloeobacter_kilaueensis	0.105574	0.109679	0.114776	0.114636	0.229258	0.158724	0.0906417	0.189646	0.229601	0.0309697	0.0392786	0.0875978	0.150674	0.132327	0.0175383	0.102756	0.0577978	0.185163	0.24429	0.133831	0.105979	0.101904	0.111414	0.242897	0.216274	0.170782	0.130437	0.204751	0.0249971	0.0337228	0.0320081	0.154142	0.171477	0.189479	0.108714	0.0224056	0.103996	0.11557	0.0985505	0.131997	0.0916317	0.0956794	0.203534	0.220896	0.0390623	0.110548	0.174503	0.0744874	0.129963
Pseudoxanthomonas_suwonensis	0.105336	0.0807651	0.0542776	0.0951906	0.0601599	0.107235	0.52369	0.0809047	0.0585972	0.152841	0.994786	0.128267	0.0569321	0.138644	1.69094	0.0544399	0.0522703	0.136193	0.130776	0.879586	0.0516787	0.110445	0.0780474	0.265348	0.0736055	0.0543031	0.138986	0.0778242	0.183591	0.0650256	0.0814083	0.086105	0.060344	0.149059	0.22683	0.0689002	0.17469	0.349751	0.388428	0.092611	0.0823915	0.0408452	0.0839056	0.0559699	0.0712818	0.175308	0.156019	0.174604	0.133685
Geitlerinema_sp	0.105313	0.145072	0.183418	0.346807	0.388988	0.636258	0.316216	0.234323	0.483876	0.0915759	0.0505875	0.217933	0.133662	0.13578	0.068154	0.164799	0.102243	0.214428	0.12658	0.138406	0.0974825	0.181112	0.173789	0.513752	0.502076	0.20318	0.221388	0.524536	0.0325808	0.0675701	0.0497585	0.207547	0.179186	0.10478	0.243814	0.0169939	0.178804	0.116192	0.181364	0.148925	0.164219	0.302939	0.494417	0.457098	0.245608	0.18028	0.198918	0.145377	0.140915
Desulfovibrio_africanus	0.104954	0.0867004	0.0890531	0.0883501	0.0632138	0.0419731	0.0429494	0.0606506	0.101769	0.00842052	0.0204528	0.0358776	0.0587103	0.0224181	0.0214887	0.132671	0.0130972	0.0731432	0.0617014	0.0409763	0.0383163	0.0847115	0.038895	0.0531742	0.031447	0.0419643	0.038378	0.0703269	0.00830653	0.0151569	0.00848764	0.0542801	0.0954058	0.0769809	0.060818	0.0098426	0.0368533	0.0189997	0.0379936	0.0388534	0.0520969	0.0997233	0.0436213	0.0642188	0.0216998	0.01586	0.0859325	0.0380023	0.0495221
Burkholderia_glumae	0.104534	0.0732788	0.065182	0.0618146	0.0827942	0.053382	0.116771	0.0729392	0.0993327	0.0960514	0.0788049	0.0880266	0.0733235	0.0632071	0.208353	0.0759684	0.0357203	0.107556	0.0938493	0.118335	0.0939372	0.0728158	0.0715814	0.107663	0.0654212	0.101049	0.101304	0.0750518	0.0136363	0.0247137	0.0219849	0.10273	0.0922603	0.127922	0.0958434	0.0181627	0.0862969	0.0911221	0.074385	0.069845	0.0695041	0.0657341	0.0652405	0.0701439	0.0404683	0.113124	0.0716796	0.0885025	0.107889
Microcoleus_sp	0.103805	0.122768	0.129461	0.154741	0.133493	0.186683	0.0983435	0.140109	0.145413	0.0567103	0.033265	0.113268	0.104197	0.12411	0.068354	0.146882	0.0853903	0.0868197	0.066592	0.0748244	0.0935379	0.128934	0.202195	0.129395	0.182504	0.123762	0.115643	0.132545	0.0207793	0.0476128	0.0268385	0.160427	0.130976	0.0899598	0.147357	0.0118974	0.129569	0.102844	0.0775885	0.0710258	0.107956	0.131343	0.156174	0.169019	0.0326299	0.116974	0.109195	0.0983995	0.103462
Sphingopyxis_alaskensis	0.103769	0.137332	0.124933	0.0650012	0.0865817	0.0858475	0.0441888	0.155874	0.102178	0.137754	0.0364174	0.101661	0.207987	0.166067	0.0437001	0.055436	0.0517587	0.136149	0.102153	0.0825802	0.0738261	0.109504	0.0790044	0.0625608	0.145437	0.0960138	0.226172	0.0764375	0.0553942	0.024186	0.0366893	0.0634339	0.0817504	0.104749	0.13169	0.0319885	0.138584	0.142595	0.11647	0.137171	0.130956	0.0976582	0.0656737	0.0917306	0.0552114	0.0520847	0.110933	0.0747932	0.110838
Ruminiclostridium_thermocellum	0.103729	0.0689286	0.111081	0.0628256	0.0756508	0.10415	0.0561755	0.0581025	0.0494561	0.0144175	0.00588489	0.0938598	0.155	0.0832387	0.0214533	0.0868538	0.0369511	0.0596519	0.104059	0.0282735	0.0986162	0.0658011	0.0375742	0.0447647	0.0671204	0.0631802	0.046354	0.0596481	0.00286993	0.0138998	0.0119843	0.0782849	0.0540808	0.0835156	0.103419	0.00882433	0.0802305	0.0227636	0.0223571	0.0825914	0.0412855	0.069866	0.100679	0.0744517	0.0194617	0.0902587	0.0863816	0.0534841	0.0485504
Thioalkalivibrio_sulfidiphilus	0.10372	0.0246491	0.0262714	0.0406766	0.0234567	0.0292159	0.0518307	0.0174697	0.0378783	0.0240082	0.0272479	0.0221076	0.0339662	0.0286208	0.112638	0.00551699	0.0354637	0.0333788	0.0670955	0.0581145	0.0370697	0.0272589	0.0242404	0.0260992	0.117701	0.0262311	0.028752	0.0229078	0.00736163	0.0230617	0.00527734	0.0328916	0.0444031	0.0371431	0.0295642	0.00605831	0.0178468	0.10358	0.0115589	0.0137779	0.0236895	0.0325225	0.0407704	0.0180602	0.0119368	0.0207371	0.0155165	0.0292873	0.0425471
Burkholderia_multivorans	0.103412	0.0820799	0.0623258	0.0590491	0.0761738	0.0546155	0.123309	0.0767896	0.0818605	0.127411	0.081555	0.0821545	0.0707056	0.061323	0.209661	0.0611414	0.0340762	0.0859269	0.0980468	0.110809	0.104552	0.0789885	0.0725302	0.096082	0.062723	0.077505	0.0945802	0.0765246	0.0180217	0.0296452	0.0238238	0.0940752	0.0699049	0.11	0.0872136	0.0156122	0.111899	0.111165	0.0613477	0.0686785	0.0632886	0.0724022	0.0617031	0.0698152	0.0363238	0.111998	0.0740702	0.0747713	0.108104
Solibacillus_silvestris	0.103411	0.00754598	0.00606822	0.0057881	0.0339631	0.0108336	0.00908493	0.0270925	0.0271957	0.0144485	0.00048092	0.0115143	0.0168155	0.0523749	0.00193703	0.0331621	0.00374711	0.00461576	0.00984256	0.0796777	0.0190822	0.010094	0.00589273	0.0117736	0.0340568	0.140616	0.00611856	0.0568443	0.00024731	0.00199428	0.00125456	0.00875245	0.030061	0.00519093	0.00247405	0.00634083	0.00564887	0.00370781	0.0024675	0.0156328	0.0286046	0.0418268	0.0120622	0.0335836	0.0117546	0.00858394	0.00380388	0.00545872	0.00158399
Clostridium_botulinum	0.103	0.296397	0.282997	0.195773	0.22166	0.105395	0.194131	0.356614	0.117798	0.0915821	0.0114514	0.284689	0.1142	0.242413	0.0490861	0.266634	0.109417	0.143722	0.169422	0.0864666	0.180079	0.285809	0.257648	0.10733	0.116141	0.304568	0.0996187	0.204219	0.0329379	0.127528	0.0341303	0.370205	0.232546	0.139761	0.162828	0.0364466	0.235283	0.27737	0.0668748	0.113429	0.362748	0.14793	0.21533	0.181487	0.0748371	0.194815	0.24407	0.237268	0.385899
Verrucomicrobia_bacterium	0.102623	0.0859603	0.0814754	0.0527825	0.0556104	0.0458062	0.0324625	0.0701708	0.0359867	0.0389401	0.00382836	0.0398939	0.0633112	0.0635921	0.015388	0.0186888	0.0671491	0.00536202	0.0695154	0.0781195	0.0113636	0.0935911	0.0697664	0.0354493	0.0747049	0.0890954	0.171481	0.0850551	0.00466234	0.0254549	0.00260085	0.150347	0.0188835	0.0561522	0.00757638	0.00808512	0.00783322	0.0761113	0.0300616	0.0163519	0.0848587	0.137018	0.0241242	0.0870139	0.0086885	0.0540103	0.151186	0.0840086	0.0979027
Chromobacterium_violaceum	0.102067	0.076325	0.0746667	0.0899615	0.0994219	0.0917935	0.0982413	0.0979263	0.109992	0.068118	0.0645177	0.0881092	0.104277	0.0983224	0.0661177	0.0985186	0.0542465	0.114525	0.104669	0.104358	0.118023	0.0838745	0.104786	0.094625	0.0798321	0.0709263	0.184923	0.0684048	0.0404406	0.0632865	0.0617901	0.141067	0.0815241	0.169286	0.182758	0.0317962	0.122576	0.135459	0.121873	0.0852402	0.10039	0.0650964	0.0803157	0.0821016	0.048918	0.10228	0.0801326	0.0719919	0.111229
Leptospira_biflexa	0.101664	0.0655479	0.0613913	0.0259302	0.0749483	0.0498607	0.0209045	0.0105676	0.00458031	0.00844365	0.0125723	0.0473788	0.0271758	0.0743176	0.00608774	0.0160992	0.00316803	0.110597	0.0198573	0.0123731	0.0215757	0.0660199	0.0335253	0.0395417	0.0546284	0.0876007	0.0180182	0.0304371	0.00874494	0.00539841	0.00399908	0.011912	0.00857935	0.0234797	0.0973547	0.000171947	0.0150573	0.0530005	0.00345299	0.00416551	0.0458193	0.0201734	0.0328246	0.0432096	0.0113763	0.0431441	0.00461292	0.0472262	0.0385556
Dermacoccus_nishinomiyaensis	0.101525	0.0366853	0.0899542	0.111995	0.0595098	0.0580558	0.0203607	0.0928279	0.0316373	0.0266002	0.00335822	0.0397354	0.160908	0.0978241	0.0222102	0.0565728	0.0960085	0.086098	0.0824638	0.00821703	0.00398646	0.0650136	0.0206406	0.135694	0.0201708	0.0292914	0.0209681	0.0288686	0.0131247	0.0332408	0.00138555	0.104235	0.190308	0.0762511	0.178913	0.00783444	0.160414	0.0203634	0.0362727	0.00579842	0.0496687	0.00749051	0.0073817	0.0351591	0.0169874	0.0528926	0.0194418	0.028077	0.138975
Methylobacterium_sp	0.101308	0.0673502	0.0671865	0.0480157	0.051288	0.121472	0.145202	0.168081	0.174128	0.125994	0.0226596	0.0817917	0.270708	0.100569	0.0653844	0.146299	0.0499177	0.0976629	0.0673482	0.042214	0.0637821	0.0487209	0.0589001	0.1147	0.283732	0.138081	0.116521	0.0490296	0.024991	0.066198	0.0280305	0.112576	0.140118	0.073752	0.0442964	0.00759009	0.0827412	0.0521742	0.0695845	0.0654777	0.0778643	0.0693043	0.0672876	0.0524703	0.115856	0.0768775	0.102636	0.0999156	0.118045
Formosa_agariphila	0.101242	0.0777735	0.0712719	0.0373253	0.0427374	0.0398171	0.0160401	0.0632803	0.0394139	0.0258203	0.0355743	0.0935913	0.1012	0.0614512	0.0106024	0.0709204	0.0181597	0.0969121	0.0161566	0.0816636	0.0952865	0.0659679	0.0544627	0.0491283	0.0221642	0.0476999	0.0155446	0.0550071	0.0131033	0.0135784	0.0148626	0.0386386	0.00840699	0.0464515	0.0504259	0.006449	0.0159052	0.0520927	0.010747	0.0280366	0.065222	0.0394915	0.047054	0.0497173	0.0134678	0.0638174	0.103314	0.0431797	0.049116
Barnesiella_viscericola	0.101179	0.0609541	0.0721609	0.0737527	0.116891	0.0626435	0.0327607	0.19918	0.0276575	0.0740241	0.0238102	0.0469464	0.0264391	0.220264	0.0444799	0.0896797	0.0302315	0.0218185	0.0131275	0.00402445	0.0404364	0.091875	0.155322	0.0746295	0.0551116	0.048514	0.154934	0.045152	0.00510965	0.0116121	0.0175805	0.168406	0.113186	0.0137658	0.0746683	0.00029218	0.0748602	0.00206878	0.00620883	1.19046	0.0379355	0.0612482	0.0379056	0.0645722	0.0414345	0.176427	0.0260236	0.0980721	0.100676
Actinobaculum_schaalii	0.100609	0.0345501	0.0604902	0.0727547	0.078979	0.0651091	0.043035	0.0325578	0.0490017	0.0146622	0.00439961	0.0322624	0.0411922	0.0523848	0.00796448	0.0389078	0.0271023	0.0342524	0.15166	0.0271284	0.110985	0.0460037	0.0605707	0.0504214	0.0504863	0.0808126	0.0690379	0.0776419	0.0018601	0.0127538	0.00459315	0.0177555	0.0943816	0.0552273	0.0238941	0.00677237	0.0512237	0.022275	0.0322665	0.0747721	0.0305135	0.122464	0.0920168	0.0828368	0.00961487	0.0325336	0.0752792	0.0342859	0.0485679
Pandoraea_pulmonicola	0.100444	0.0477117	0.0687764	0.0554268	0.061734	0.0481892	0.073985	0.0586006	0.0651583	0.0510691	0.0509432	0.0710388	0.0506718	0.070988	0.0459789	0.0794385	0.0270488	0.0738375	0.0703634	0.0878877	0.0723634	0.0632178	0.0575457	0.0598958	0.060668	0.0575178	0.0697468	0.0381338	0.0135634	0.0205141	0.0215594	0.0956805	0.0469526	0.0898865	0.060269	0.00972119	0.0645865	0.0782672	0.0515043	0.0589508	0.0729125	0.0629135	0.0705132	0.0626998	0.0408073	0.0851384	0.0515287	0.070553	0.0809106
Gramella_forsetii	0.100386	0.0963044	0.102796	0.0896509	0.0728232	0.0793106	0.0705123	0.0837511	0.0489587	0.099946	0.0266398	0.1014	0.0826811	0.12185	0.0305277	0.121947	0.0729704	0.0998314	0.0922265	0.0773922	0.106075	0.085836	0.0757111	0.0607494	0.0364463	0.0908655	0.0689042	0.0725388	0.00604968	0.0130981	0.0231678	0.0492381	0.142005	0.115077	0.0824108	0.0122485	0.0342511	0.0761465	0.0586359	0.0903341	0.098559	0.0498814	0.0608668	0.0616523	0.0234803	0.0630483	0.124159	0.0817796	0.0593467
Cellulophaga_lytica	0.0998268	0.187448	0.182894	0.140438	0.124185	0.109787	0.0663634	0.148981	0.123392	0.160438	0.0232449	0.104684	0.073829	0.133878	0.0820953	0.155037	0.0688962	0.116082	0.0673883	0.0771046	0.0637598	0.136786	0.167361	0.0897815	0.132301	0.193479	0.149556	0.103499	0.016146	0.043547	0.0260458	0.143365	0.107261	0.177575	0.157533	0.0161464	0.117765	0.0737013	0.0783164	0.166726	0.153025	0.150159	0.0937013	0.0817072	0.0295848	0.105685	0.160792	0.142993	0.140214
Shewanella_baltica	0.0997393	0.0651519	0.0639603	0.0269392	0.0454722	0.0631519	0.0904096	0.0458982	0.0414598	0.0465732	0.15311	0.0642814	0.0882243	0.0267777	0.038359	0.0364741	0.0238516	0.0524917	0.0348435	0.0360243	0.0604115	0.0810379	0.0488575	0.0455102	0.0369895	0.0577929	0.0359136	0.0546404	0.015686	0.125212	0.0475381	0.0497446	0.0407479	0.0571906	0.0360357	0.0509211	0.0268864	0.0303128	0.0472901	0.0127419	0.0432525	0.052648	0.0514253	0.0495279	0.0224423	0.0814968	0.0287788	0.0706699	0.0489784
Desulfovibrio_vulgaris	0.0994299	0.0995703	0.09251	0.120854	0.0793985	0.120702	0.0678071	0.145488	0.158021	0.0729389	0.0246588	0.0642969	0.187793	0.0822243	0.0409053	0.0495778	0.0244492	0.14793	0.18159	0.0413271	0.201924	0.103665	0.0624475	0.0675699	0.132939	0.0708628	0.161629	0.0779969	0.00995205	0.0198883	0.0139797	0.19975	0.14571	0.138499	0.250004	0.0069686	0.0431054	0.0667009	0.175504	0.0571271	0.0661852	0.129884	0.101354	0.117325	0.0381387	0.173242	0.115416	0.0808035	0.0956903
Thioalkalimicrobium_cyclicum	0.0991033	0.0380731	0.0540737	0.0443868	0.0326433	0.0308917	0.0422136	0.0591792	0.0442086	0.0881513	0.0239734	0.0377189	0.068231	0.0459989	0.0181089	0.0327208	0.027426	0.0219958	0.0387047	0.00893111	0.0708594	0.0300214	0.0483785	0.0446021	0.0304997	0.0991455	0.0789668	0.0241185	0.00791919	0.0334011	0.0128272	0.0310313	0.0260808	0.0568749	0.0738683	0.00279366	0.0559431	0.0430042	0.0375299	0.00991156	0.0280913	0.0583428	0.0360573	0.0250837	0.0247306	0.0383357	0.031612	0.0398307	0.0456493
Marivirga_tractuosa	0.0986919	0.0764382	0.0763913	0.0257296	0.0366472	0.0278795	0.0433226	0.0650521	0.0271158	0.0303993	0.0137061	0.0459063	0.00818803	0.0626064	0.00480885	0.0405003	0.0155748	0.0480561	0.0195497	0.0321044	0.0490971	0.0445315	0.0652118	0.0208258	0.0595799	0.0504104	0.0154865	0.0698211	0.0140332	0.012624	0.00966264	0.0132797	0.00913409	0.0559712	0.0112209	0.00344723	0.0111074	0.0560458	0.0221196	0.0557846	0.0526314	0.0322348	0.0217307	0.0270966	0.00522222	0.0177686	0.137766	0.0601313	0.0318558
Pedobacter_saltans	0.0985402	0.12361	0.116937	0.0766791	0.0563401	0.0465697	0.0139044	0.0662609	0.0370326	0.0561978	0.0100243	0.157346	0.0496756	0.0841136	0.0394478	0.0626596	0.0187152	0.0196656	0.0839015	0.0935176	0.162785	0.0897494	0.0891258	0.0364034	0.0479014	0.0753238	0.0564572	0.0500496	0.00725196	0.0367688	0.0123814	0.103826	0.0248151	0.0874629	0.0767142	0.00593307	0.0247893	0.0657277	0.0134142	0.0646786	0.0684268	0.0738539	0.0560947	0.0608735	0.0265439	0.0517818	0.051958	0.063098	0.0873933
Gallionella_capsiferriformans	0.0978608	0.0990353	0.074379	0.0625491	0.0993738	0.0738387	0.0409324	0.0641096	0.120951	0.108267	0.0352826	0.181725	0.100919	0.137141	0.0223315	0.130289	0.0241359	0.101106	0.0707808	0.0546787	0.107094	0.0750512	0.0763328	0.0622421	0.0427252	0.0462381	0.120553	0.0473426	0.0157073	0.0263178	0.0150467	0.075609	0.0494816	0.157514	0.0384879	0.00839354	0.165045	0.0700215	0.135201	0.0404634	0.0455614	0.0665242	0.0670479	0.06304	0.0380423	0.115329	0.0778728	0.0785561	0.0704787
Peptoclostridium_difficile	0.0977769	0.157087	0.0593654	0.1031	0.129552	0.151349	0.0809384	0.0893132	0.0677014	0.023544	0.0309968	0.0730769	0.0685139	0.0754465	0.0188732	0.0303845	0.0381691	0.0726729	0.0638853	0.106378	0.126132	0.0634343	0.0971484	0.12429	0.0967425	0.160183	0.107121	0.185707	0.017949	0.0434579	0.00446439	0.0257563	0.100544	0.0424626	0.0323573	0.00672773	0.134277	0.0236754	0.00896148	0.0427443	0.0815433	0.106844	0.126306	0.182354	0.0271388	0.0599255	0.155422	0.0727675	0.107192
Yersinia_pestis	0.0977711	0.0759857	0.0705101	0.0728737	0.0967971	0.0729407	0.477146	0.11157	0.0677468	0.0370045	0.151072	0.0869657	0.0614174	0.0876518	0.0947798	0.158008	0.0406493	0.108922	0.143688	0.131575	0.0919336	0.0832727	0.0715022	0.181414	0.0961531	0.128414	0.0824625	0.0695713	0.0121781	0.0446569	0.0200594	0.0588715	0.131897	0.150166	0.116413	0.0207446	0.135044	0.220096	0.147029	0.0958573	0.0683339	0.0751708	0.0806114	0.0674151	0.0278675	0.0800491	0.0920425	0.184952	0.116838
Owenweeksia_hongkongensis	0.0973761	0.100104	0.0772263	0.0450783	0.107599	0.0738656	0.0537513	0.0878824	0.0293905	0.0404181	0.0205017	0.0699241	0.0631578	0.0980407	0.0238818	0.0599959	0.0913634	0.0679046	0.151674	0.0076049	0.16438	0.0854851	0.105191	0.101025	0.133957	0.0767464	0.0417199	0.043686	0.00507089	0.0205809	0.0432846	0.125487	0.0209005	0.110319	0.0852787	0.00683362	0.0714084	0.105991	0.0408787	0.11316	0.0940228	0.0431753	0.0549269	0.04421	0.0342376	0.0711217	0.0897849	0.037446	0.0842299
Herpetosiphon_aurantiacus	0.0965458	0.0243616	0.0543688	0.0286765	0.0205074	0.0264615	0.033078	0.0504962	0.00246236	0.0240644	0.0346724	0.026865	0.0129228	0.01614	0.0373447	0.0856493	0.0172791	0.0510755	0.0257862	0.00535533	0.00511802	0.0483404	0.0189516	0.0359424	0.0497321	0.0510916	0.0396449	0.0062562	0.000398884	0.00204418	0.0055404	0.00674132	0.0345182	0.134442	0.0208935	0.00311857	0.0104887	0.0136573	0.0100361	0.0859368	0.0527227	0.0190588	0.0468668	0.0190462	0.0115865	0.041898	0.0270362	0.0102907	0.0264996
Janthinobacterium_sp	0.0965268	0.0797402	0.0777952	0.0792107	0.0875392	0.0543401	0.0504457	0.0771186	0.0869527	0.0475599	0.106318	0.0887659	0.0672846	0.0893995	0.0522089	0.307341	0.0249843	0.102689	0.0724517	0.0526351	0.12941	0.0779236	0.0671422	0.0623361	0.0668897	0.0646805	0.176941	0.0735343	0.00960847	0.0240908	0.0126181	0.104516	0.0943566	0.090726	0.0575232	0.00709377	0.0756453	0.105628	0.0588392	0.0620992	0.0553012	0.0946534	0.0595855	0.0592343	0.0260985	0.0672635	0.052133	0.0530862	0.0964711
Halothermothrix_orenii	0.0963787	0.0499402	0.0368311	0.06593	0.0463322	0.0441112	0.040999	0.052123	0.0783045	0.00355674	0.0101587	0.0178715	0.0335707	0.033756	0.0156658	0.0481698	0.0198872	0.119889	0.0146415	0.0355979	0.0417679	0.052477	0.0438044	0.0744019	0.0371682	0.00940975	0.0343486	0.0890978	0.00133757	0.0100992	0.0120516	0.110438	0.0485589	0.0170635	0.0501336	0.0041412	0.0790651	0.030704	0.11749	0.096293	0.0459497	0.0313455	0.0682338	0.065986	0.00507705	0.0368764	0.0449141	0.0232237	0.0451736
Taylorella_equigenitalis	0.0963557	0.0493295	0.0413053	0.0374248	0.0492402	0.0390513	0.0590482	0.025154	0.061599	0.0577998	0.0475677	0.0737869	0.0141435	0.0238599	0.0426393	0.0477347	0.0166941	0.0609829	0.0301623	0.0610968	0.0752809	0.039163	0.0598745	0.0318102	0.0589066	0.0236636	0.0272572	0.046806	0.0107131	0.0138848	0.0105842	0.049117	0.0809477	0.0606052	0.0341309	0.00490975	0.0344209	0.038057	0.029187	0.0767056	0.0541683	0.0684421	0.0351576	0.0278187	0.0180677	0.073805	0.0512444	0.0266971	0.0337428
Anabaena_variabilis	0.0961744	0.0775943	0.102986	0.133704	0.116921	0.20806	0.0832899	0.0917421	0.090561	0.0422071	0.0364946	0.0887559	0.130048	0.082375	0.0458585	0.113316	0.0476112	0.0692737	0.0493868	0.0461901	0.0972756	0.112991	0.111145	0.143218	0.124077	0.0989986	0.089503	0.169047	0.0158308	0.0261289	0.0238151	0.100502	0.0643345	0.0769315	0.1212	0.00998049	0.113834	0.0486003	0.0929368	0.0868227	0.0944461	0.106273	0.151975	0.154842	0.0264765	0.0962789	0.096182	0.114539	0.0700347
Cellulophaga_baltica	0.0956245	0.140946	0.135891	0.108536	0.0868551	0.11392	0.0423211	0.0967961	0.0777226	0.109718	0.0288514	0.107495	0.135525	0.210801	0.0399331	0.155797	0.0589782	0.0179601	0.0856968	0.0174263	0.134872	0.160853	0.118627	0.106529	0.11509	0.115047	0.0638845	0.0668118	0.00840272	0.0243429	0.0112415	0.0785496	0.0273594	0.0515136	0.0708404	0.00396466	0.0789883	0.0462938	0.0113309	0.0504972	0.0849636	0.0342823	0.0943606	0.0465395	0.0192451	0.0958185	0.100881	0.116227	0.0999865
Ruminococcus_bromii	0.0950875	0.0339192	0.0409167	0.0628256	0.0885716	0.0306636	0.0090268	0.0536274	0.0381328	0.00323384	0.00563696	0.0210903	0.0578593	0.0244788	0.00508726	0.0473238	0.0107586	0.166669	0.0174741	0.0577881	0.10561	0.0173566	0.0328693	0.0385676	0.0525914	0.0256409	0.0640465	0.0220884	0.00057142	0.00995319	0.0170287	0.0191092	0.0906459	0.00689994	0.00804775	0.00266167	0.0671201	0.0474132	0.00129136	0.117881	0.156264	0.00185759	0.0388036	0.0827805	0.00698346	0.00632817	0.120375	0.0216353	0.0113343
Moraxella_catarrhalis	0.0947733	0.0618079	0.0473286	0.0551572	0.0332557	0.0335255	0.063808	0.0166617	0.0304119	0.0188934	0.0271244	0.0497551	0.0258353	0.0138044	0.0124262	0.0117798	0.0185028	0.0344904	0.0373064	0.0251324	0.152258	0.0443713	0.0246858	0.0282253	0.0415444	0.0599986	0.115718	0.0886879	0.0255971	0.0115162	0.0217384	0.0572744	0.109069	0.0793005	0.0846185	0.00255932	0.0537471	0.0879099	0.0505982	0.040876	0.143372	0.0325025	0.0572963	0.0791157	0.00969393	0.0830879	0.0476366	0.0202795	0.0693212
Listeria_monocytogenes	0.0946506	0.0487878	0.032314	0.0873566	0.0625761	0.0405872	0.0327534	0.0608184	0.0896871	0.0138485	0.00819656	0.0201016	0.0606332	0.111002	0.0181389	0.0276455	0.012078	0.104163	0.0404606	0.0599613	0.141163	0.0419942	0.0415154	0.0605347	0.0673157	0.0245042	0.060386	0.0384168	0.00519529	0.00833829	0.0130743	0.0679528	0.125178	0.0386325	0.0154389	0	0.0132287	0.0362366	0.0691193	0.124139	0.0969678	0.117556	0.0360127	0.0662018	0.00526745	0.0205894	0.0660292	0.026821	0.035032
Chloroflexus_aurantiacus	0.0945216	0.035996	0.0415044	0.145386	0.146204	0.269639	0.0995216	0.0180456	0.0523673	0.0141876	0.0295925	0.0740644	0.0200326	0.0278709	0.000394532	0.00383857	0.025776	0.0455833	0.0442468	0.0248494	0.00703728	0.0371181	0.00625624	0.17035	0.148471	0.0869275	0.0952435	0.265975	0.0102892	0.0089822	0.0109302	0.00803105	0.106886	0.0661327	0.0289668	0.00464836	0.0532208	0.0356846	0.0407504	0.0684841	0.0411813	0.0766836	0.291077	0.185434	0.0185698	0.0181738	0.0353357	0.0147161	0.0209149
Chloroflexus_sp	0.0945216	0.035996	0.0415044	0.145386	0.146204	0.269639	0.0995216	0.0180456	0.0523673	0.0141876	0.0295925	0.0740644	0.0200326	0.0278709	0.000394532	0.00383857	0.025776	0.0455833	0.0442468	0.0248494	0.00703728	0.0371181	0.00625624	0.17035	0.148471	0.0869275	0.0952435	0.265975	0.0102892	0.0089822	0.0109302	0.00803105	0.106886	0.0661327	0.0289668	0.00464836	0.0532208	0.0356846	0.0407504	0.0684841	0.0411813	0.0766836	0.291077	0.185434	0.0185698	0.0181738	0.0353357	0.0147161	0.0209149
Desulfotomaculum_carboxydivorans	0.0945179	0.042807	0.0819006	0.114239	0.0703578	0.0694116	0.0831587	0.0333099	0.1026	0.0126606	0.0251121	0.105344	0.0953805	0.11852	0.00898448	0.0753221	0.0349635	0.116355	0.0990426	0.0838612	0.0988187	0.0952131	0.0452341	0.0668257	0.0826816	0.0672025	0.0950794	0.0816633	0.0141214	0.0311403	0.0139323	0.113766	0.0916371	0.0929885	0.141011	0.0124136	0.123311	0.0806232	0.136359	0.0831392	0.0789788	0.0834444	0.0474448	0.1096	0.0326336	0.0991843	0.0742321	0.0786435	0.0667626
Blochmannia_endosymbiont	0.093848	0.129383	0.0434521	0.305906	0.378938	0.597873	0.294621	0.0269733	0.58627	0.0179893	0.0245981	0.149804	0.0854699	0.0950916	0.00862599	0.00401785	0.0442248	0.11959	0.228284	0.208864	0.0302643	0.0742998	0.0311978	0.279378	0.828198	0.0321921	0.389984	0.7714	0.052881	0.0379612	0.0230387	0.0265814	0.143819	0.0353054	0.0403256	0.0207685	0.0820109	0.0101321	0.0315522	0.108871	0.0901328	0.181471	0.719776	0.488036	0.110401	0.0971033	0.0920925	0.0303762	0.0361869
Cylindrospermum_stagnale	0.0938184	0.0711386	0.0997763	0.125477	0.103821	0.176583	0.0761042	0.0902337	0.0906588	0.0394976	0.0362149	0.081596	0.12366	0.0566389	0.0408404	0.0920489	0.0475827	0.0606568	0.0530424	0.0360062	0.0904752	0.114827	0.106704	0.123595	0.130213	0.0931832	0.0720638	0.128652	0.0133073	0.0251551	0.0221113	0.094993	0.0667315	0.07565	0.0962358	0.00857149	0.100727	0.0422317	0.125963	0.0716914	0.0850259	0.0951738	0.170345	0.146251	0.0188373	0.0914708	0.0816255	0.0896149	0.0693323
Pontibacter_korlensis	0.0932495	0.13615	0.08087	0.0653609	0.0894339	0.0970425	0.0386801	0.0759188	0.085938	0.0644054	0.029953	0.0504345	0.111856	0.0520658	0.057949	0.0497641	0.0194703	0.173652	0.101685	0.146283	0.0936319	0.0727564	0.116816	0.06914	0.0472652	0.114775	0.0268526	0.0714395	0.00595486	0.0283889	0.0114955	0.0691903	0.0509698	0.087033	0.101036	0.00663771	0.0895138	0.065114	0.00679056	0.057371	0.111504	0.0410994	0.118723	0.0704874	0.0275932	0.102948	0.112172	0.159067	0.0509032
Komagataeibacter_medellinensis	0.092922	0.0394873	0.0377368	0.0386409	0.0370103	0.0269642	0.171799	0.0430298	0.0694892	0.0366352	0.0723034	0.0539548	0.0498739	0.0302228	0.0356684	0.0244478	0.0353118	0.0293848	0.021857	0.19612	0.0521531	0.0407112	0.041181	0.054171	0.0473085	0.0505478	0.0327565	0.0413775	0.0293855	0.00900278	0.0163787	0.0263056	0.0233947	0.049002	0.0245554	0.0284063	0.0369929	0.0531719	0.0301066	0.0221241	0.0393611	0.0419207	0.0304125	0.0755837	0.0286379	0.0547383	0.0288962	0.0503366	0.0405323
Zunongwangia_profunda	0.0926058	0.0994491	0.10627	0.0905973	0.100229	0.0674605	0.0396189	0.080906	0.081775	0.08025	0.0224246	0.0935497	0.0608626	0.0980721	0.0513742	0.0777084	0.0315478	0.0871829	0.0441354	0.0759553	0.0652487	0.0974412	0.0935735	0.0639	0.0590374	0.127071	0.121043	0.0446209	0.0144167	0.0251305	0.0192833	0.109216	0.0666378	0.101537	0.0819961	0.0104042	0.05851	0.101741	0.0192776	0.0652488	0.0892447	0.0699574	0.0612994	0.0567782	0.0445236	0.0820825	0.0826791	0.0879212	0.117448
Burkholderia_fungorum	0.0919196	0.0626046	0.0705779	0.057777	0.0845802	0.0610495	0.091919	0.0701848	0.0876153	0.0591282	0.0807982	0.0774465	0.0496068	0.0784642	0.0464195	0.0905124	0.0321295	0.0997974	0.076081	0.0905127	0.0890721	0.0645468	0.0787466	0.0890504	0.0827798	0.0829248	0.0942763	0.0605065	0.0230583	0.0378799	0.0275112	0.11582	0.0711015	0.126513	0.128995	0.0120268	0.0913288	0.119435	0.0960226	0.0910038	0.0714135	0.0682537	0.0716079	0.0613706	0.0403731	0.129062	0.0614301	0.0773434	0.0985578
Fretibacterium_fastidiosum	0.0917359	0.0228118	0.0582629	0.056756	0.0466714	0.0351505	0.0895093	0.0427755	0.0495358	0.0103579	0.00450082	0.0422047	0.0156035	0.0462414	0.00664626	0.0364789	0.0120564	0.0315566	0.0230611	0.0659111	0.0490451	0.0604656	0.0348538	0.0394473	0.0538168	0.0329312	0.0125665	0.0439127	0.00163881	0.0182881	0.00324382	0.0246182	0.0560862	0.0599126	0.00400088	0.00327151	0.0379859	0.0216213	0.0410241	0.0800177	0.0277407	0.124821	0.0384522	0.0654151	0.0155298	0.0291765	0.0628032	0.0269506	0.024811
Candidatus_Babela	0.091657	0.116998	0.161911	0.131084	0.317108	0.161331	0.111053	0.163545	0.18831	0.118529	0.418904	0.134901	0.0626393	0.201995	0.0181919	0.0959059	0.0542134	0.031098	0.125327	0.0282735	0.0350985	0.125214	0.112486	0.146173	0.165033	0.125304	0.00482229	0.23755	0.0210965	0.0453044	0.0339542	0.11462	0.0845692	0.121443	0.229307	0.00725434	0.0195307	0.117871	0.000116971	0.129312	0.146784	0.0634616	0.0944899	0.151628	0.0751381	0.190663	0.122164	0.0362772	0.217634
Rhodothermus_marinus	0.0913738	0.118398	0.0631563	0.0108258	0.0611288	0.0406563	0.00973051	0.0491712	0.0123943	0.0197327	0.0253605	0.0453515	0.0133321	0.108866	0.049347	0.0823139	0.0135671	0.105051	0.0293807	0.0529583	0.106055	0.075064	0.0497365	0.0466606	0.0754364	0.0584534	0.00865968	0.0357743	0.00445708	0.0100343	0.00866106	0.016668	0.15944	0.047476	0.00945035	0.00793489	0.146861	0.0182119	0.000865586	0.0242923	0.0746476	0.0359055	0.0753323	0.017456	0.00523743	0.0859766	0.0723666	0.115683	0.0578288
Eggerthella_sp	0.0913293	0.0287706	0.0306929	0.0186158	0.0224189	0.0315707	0.00623758	0.0358968	0.0323818	0.0156404	0.0106202	0.0164735	0.0202096	0.0449782	0.0030716	0.0268218	0.0132518	0.0138495	0.0148759	0.0105895	0.0299368	0.0182756	0.0302146	0.019991	0.0181093	0.00892131	0.012731	0.017702	0.00165536	0.000844034	0.00149108	0.0265587	0.0233648	0.0211526	0.00397214	0.00265816	0.0119473	0.0362024	0.0150778	0.0134921	0.008008	0.0102568	0.0111181	0.0255291	0.00470927	0.00725644	0.0235062	0.00541346	0.0189809
Acinetobacter_calcoaceticus	0.0903676	0.0272547	0.0309199	0.0238842	0.0238424	0.013862	0.0133566	0.0753746	0.0300226	0.0647222	0.0084486	0.0431002	0.0603248	0.0489633	0.00643808	0.0122704	0.0229839	0.0525987	0.0585293	0.069157	0.0525866	0.0417769	0.0232964	0.0247305	0.0173287	0.0135345	0.053665	0.0196871	0.00147341	0.00768736	0.0072455	0.0378517	0.0781899	0.0399453	0.0289806	0.00296147	0.0312298	0.0376557	0.148146	0.0352825	0.0253409	0.0271546	0.0185068	0.017142	0.00823759	0.0298078	0.0658879	0.0372672	0.0412117
Rivularia_sp	0.0898594	0.182335	0.123186	0.169532	0.160255	0.265122	0.153517	0.17177	0.195771	0.0976314	0.0316624	0.126235	0.0949817	0.101206	0.0425623	0.131418	0.0606126	0.23256	0.0950546	0.0697461	0.164024	0.163971	0.260852	0.182535	0.184917	0.248202	0.105367	0.170277	0.0297341	0.0476239	0.0470087	0.192007	0.152327	0.144228	0.207476	0.0114602	0.163032	0.132136	0.147676	0.115241	0.101456	0.126977	0.307797	0.268249	0.0384596	0.128029	0.125111	0.12114	0.15156
Burkholderia_phenoliruptrix	0.0897607	0.0603067	0.0676579	0.0644306	0.0840888	0.0625312	0.0842095	0.071935	0.0923951	0.0520815	0.0748407	0.0804099	0.0530959	0.0868338	0.0459431	0.0929559	0.0310841	0.0834588	0.0764484	0.100845	0.0898231	0.0665129	0.0823276	0.0905858	0.088227	0.0760505	0.0900471	0.0551487	0.0190971	0.0327186	0.024029	0.100424	0.0716213	0.11789	0.102325	0.011885	0.0863649	0.111895	0.0876919	0.0799924	0.0713736	0.066632	0.072289	0.0570225	0.0353332	0.112838	0.0683682	0.0764286	0.087725
Mycobacterium_chelonae	0.0894677	0.0277599	0.00377481	0.0236529	0.00750918	0.011615	0.00589779	0.00800696	0.0126629	0.00680855	0.0136285	0.00553128	0.00711908	0.00816912	0.00298725	0.0132142	0.00177971	0.00975318	0.0216249	0.00585621	0.0181474	0.00502475	0.0255659	0.00468558	0.0052568	0.00127529	0.0182969	0.0100255	0.0589645	0.00257481	0.00527348	0.0155691	0.0116865	0.00610333	0.0127634	0.0453856	0.00559676	0.00565692	0.0107669	0.00991011	0.0118207	0.0060054	0.00210785	0.0141579	0.00188398	0.00668349	0.0586969	0.0112431	0.00389433
Bordetella_holmesii	0.089448	0.082991	0.0768725	0.0631069	0.068692	0.0692068	0.0726427	0.0832262	0.0963357	0.0624339	0.188855	0.0912238	0.0545683	0.0601186	0.143314	0.102363	0.0419012	0.104379	0.0730151	0.18734	0.0977095	0.073651	0.0677284	0.116397	0.0571241	0.0804122	0.114338	0.0578844	0.0126804	0.0268586	0.019967	0.100376	0.0947772	0.0860326	0.0870173	0.0109392	0.090098	0.109631	0.0614375	0.100167	0.0745026	0.0724706	0.0592293	0.0757552	0.0320812	0.1022	0.0598002	0.107769	0.0907808
Corynebacterium_pseudotuberculosis	0.0893898	0.059628	0.0403727	0.0478799	0.0321468	0.0516048	0.0549193	0.0815824	0.0549119	0.0759465	0.026485	0.106855	0.1957	0.04519	0.0124704	0.0695734	0.0414732	0.0498613	0.246996	0.0336477	0.0594294	0.0388526	0.033703	0.0586976	0.0320624	0.0546897	0.0534896	0.0410739	0.233707	0.0106481	0.0396262	0.105783	0.0610353	0.0554158	0.114115	0.0994074	0.111547	0.0165172	0.0521659	0.0279518	0.0676568	0.0968536	0.040916	0.0803033	0.0393146	0.0249093	0.0302304	0.0300573	0.102758
Pseudogulbenkiania_sp	0.0893442	0.0682065	0.103837	0.0849893	0.0672405	0.0791338	0.0902373	0.100321	0.191599	0.111682	0.0542638	0.0697952	0.0623454	0.0748427	0.069957	0.0823204	0.0449563	0.153263	0.0786531	0.0983283	0.109854	0.0762222	0.124348	0.073754	0.123847	0.115485	0.0899512	0.0658471	0.039342	0.0766815	0.0482703	0.114774	0.074196	0.159678	0.0611401	0.0258693	0.0935771	0.0985548	0.112982	0.0630742	0.0786962	0.0575859	0.0614732	0.0646283	0.0397969	0.0899494	0.126173	0.0681873	0.14642
Burkholderia_vietnamiensis	0.0891223	0.0583086	0.0587364	0.0493813	0.0600902	0.0457204	0.090424	0.0527071	0.0744019	0.0899349	0.0655038	0.0592056	0.0598473	0.0500584	0.161234	0.0497496	0.0234795	0.0673421	0.0641197	0.0962877	0.0763329	0.0564818	0.0650805	0.0814772	0.054244	0.0591869	0.0691602	0.0524443	0.0110776	0.0191263	0.0164712	0.0656486	0.0508257	0.0916335	0.0628563	0.0118568	0.0706815	0.0772162	0.0448353	0.0554974	0.0530461	0.0544656	0.0481312	0.0545646	0.026454	0.0892761	0.0571214	0.0610486	0.0817193
Cryptobacterium_curtum	0.0883049	0.060805	0.0322431	0.0524396	0.0351606	0.0228134	0.019718	0.0267975	0.06322	0.00792836	0.0178824	0.0580729	0.00256307	0.00920279	0.00376027	0.0289724	0.0146237	0.00968922	0.0158087	0.0351256	0.042564	0.0191419	0.0102846	0.0190191	0.0146083	0.00556994	0.0127504	0.00953805	0.00190571	0.000852145	0.00956985	0.0467701	0.0524389	0.0395021	0.0384874	0.00167489	0.00879929	0.020195	0.205398	0.0392796	0.0253377	0.0424974	0.0399151	0.0297272	0.014667	0.00527569	0.0117967	0.0129167	0.0213186
Desulfitobacterium_metallireducens	0.0879577	0.0400609	0.0781287	0.0890038	0.0616775	0.0507867	0.0642628	0.0372427	0.106462	0.022479	0.0305505	0.0703655	0.0985186	0.107647	0.00483727	0.0572994	0.0322891	0.0832181	0.143262	0.0795065	0.104042	0.098664	0.0463435	0.0504377	0.0713087	0.0622549	0.121867	0.0550087	0.0143934	0.0380604	0.0174703	0.0811104	0.0904911	0.0945436	0.0927774	0.0162884	0.103443	0.0901932	0.140878	0.0961315	0.0865853	0.0869996	0.026643	0.0697832	0.026352	0.108942	0.0567746	0.0568061	0.069018
Burkholderia_phytofirmans	0.0879161	0.0606509	0.0690128	0.0632809	0.0833879	0.0611064	0.0831035	0.067601	0.092679	0.0557229	0.0797494	0.0809143	0.0446533	0.0750013	0.0461113	0.0873063	0.030403	0.0967956	0.0725917	0.0889014	0.0899235	0.0649671	0.0750516	0.0861638	0.0799968	0.0807901	0.0898429	0.0580198	0.0228269	0.0391618	0.0262963	0.112006	0.0668217	0.122892	0.123776	0.0121437	0.0820935	0.113641	0.0867538	0.0868841	0.0675578	0.0654452	0.0710246	0.0596094	0.037581	0.125034	0.0577281	0.0740388	0.0916274
Idiomarina_loihiensis	0.0877559	0.0369368	0.0463264	0.0456805	0.0506983	0.0410488	0.046301	0.0453169	0.0502911	0.0502051	0.0245503	0.0413769	0.04671	0.0309328	0.04381	0.0222848	0.034149	0.0685125	0.0535627	0.0448727	0.0387426	0.0583696	0.0616251	0.0613958	0.0265418	0.0212233	0.065767	0.0336381	0.0838306	0.0728344	0.0862439	0.0640205	0.0452137	0.0428737	0.0647924	0.050401	0.0526719	0.0278941	0.0417443	0.0357406	0.0476153	0.0409734	0.0395523	0.0387851	0.0159658	0.0308843	0.0582463	0.0331558	0.0388418
Xanthomonas_campestris	0.0876946	0.0929417	0.0607423	0.0626134	0.0791318	0.0655985	1.03295	0.109536	0.079787	0.503539	1.73085	0.0855305	0.0597064	0.0736273	3.37887	0.110651	0.0895234	0.0598819	0.0621438	1.76834	0.114388	0.0824759	0.0760704	0.465513	0.0812855	0.0701756	0.066508	0.0622422	0.462662	0.0571161	0.180878	0.0692685	0.108833	0.117911	0.0877981	0.173493	0.0680389	0.60373	1.03788	0.0560421	0.0601694	0.0961562	0.0692397	0.0753206	0.0860808	0.116193	0.0707953	0.287108	0.101386
Candidatus_Blochmannia	0.087429	0.00330256	0.0212825	0.0230221	0.0207922	0.00759124	0.00998088	0.0120304	0.0205801	0.0043134	0.0061963	0.00106653	0.0109753	0.00968839	0.003934	0.0159074	0.00308535	0.0272411	0.0134889	0.00105512	0.00436632	0.0233677	0.0232318	0.00401291	0.00744148	0.000337393	0.00334641	0.000945499	0.000219137	0.0043966	0.00613084	0.00181592	0.00144424	0.0212096	0.00107048	0.00151313	0.0279255	0.00951971	0.00222089	0.0138698	0.0100566	0.115977	0.0157751	0.00436798	0.00020463	0.00251546	0.0277225	0.0159182	0.0116535
Maribacter_sp	0.0873638	0.0724466	0.0563063	0.0637599	0.0658685	0.0528245	0.0404987	0.166659	0.0213307	0.0398017	0.00282121	0.017552	0.0840348	0.0358412	0.00726751	0.0206411	0.0177111	0.104265	0.0310684	0.0318799	0.0876462	0.0741382	0.0370698	0.013475	0.0580969	0.0337594	0.0290364	0.0610054	0.00198894	0.0216665	0.0242707	0.0264674	0.0439947	0.0166673	0.0135026	0.003968	0.0816631	0.0408572	0.0900347	0.0101827	0.011844	0.0445329	0.0201341	0.0432237	0.00570394	0.0848133	0.0222958	0.071624	0.064788
Burkholderia_xenovorans	0.0872431	0.0591577	0.0669256	0.0559902	0.0857597	0.061344	0.0841588	0.0697642	0.0822207	0.0505801	0.078602	0.0754002	0.0519959	0.0782177	0.044058	0.0899453	0.0310298	0.0944083	0.0741598	0.0983899	0.0823118	0.061572	0.0806924	0.0921125	0.0892812	0.0772137	0.0892364	0.0507852	0.0227456	0.036988	0.0270301	0.107798	0.066651	0.118358	0.124418	0.01131	0.086474	0.114013	0.090161	0.0865764	0.0712258	0.0667082	0.0687996	0.0563582	0.0376549	0.119423	0.068343	0.0762626	0.0895478
Cycloclasticus_sp	0.0870899	0.101895	0.0680364	0.281684	0.275387	0.449573	0.190398	0.0314752	0.444482	0.0302893	0.0398788	0.171086	0.0873331	0.121789	0.0179612	0.0305845	0.0519363	0.10261	0.11471	0.191228	0.047444	0.0455769	0.0507916	0.265213	0.537075	0.0302712	0.137834	0.555512	0.0222973	0.0357264	0.0130164	0.0583853	0.18425	0.0362743	0.0990689	0.00715765	0.0785047	0.0261679	0.0482445	0.101416	0.120261	0.212568	0.534342	0.378887	0.093896	0.104008	0.0837871	0.068727	0.0422282
Cycloclasticus_zancles	0.0870899	0.101895	0.0680458	0.281684	0.277622	0.455823	0.190398	0.03322	0.457198	0.0363704	0.0398788	0.171086	0.0996113	0.121789	0.0179612	0.0397571	0.0559979	0.102714	0.11471	0.191228	0.047444	0.0455769	0.0507916	0.265213	0.537075	0.0347849	0.137834	0.555512	0.0223805	0.0357264	0.0130164	0.0583853	0.18425	0.0362743	0.0990689	0.00715765	0.0785047	0.0261679	0.0482445	0.101416	0.120333	0.212568	0.534342	0.378887	0.093896	0.104008	0.120825	0.0710447	0.0422282
Rhizobium_leguminosarum	0.0865796	0.109646	0.104787	0.0838861	0.0701169	0.0835763	0.0623546	0.0912708	0.0831121	0.153676	0.0899619	0.0699019	0.0922295	0.120025	0.0761543	0.09608	0.0979371	0.181018	0.0702547	0.0660895	0.116726	0.0806931	0.0790835	0.0683443	0.0715546	0.0747872	0.117464	0.0603097	0.19852	0.028912	0.12338	0.0745758	0.0915575	0.11552	0.0648044	0.137849	0.11622	0.082703	0.0803813	0.071245	0.0722195	0.0714222	0.0691686	0.0865495	0.162378	0.0762377	0.060829	0.0947843	0.0751405
Arthrobacter_phenanthrenivorans	0.0864691	0.0384221	0.0357595	0.182942	0.076298	0.0423916	0.030809	0.0529629	0.044939	0.0966119	0.0188422	0.0521164	0.159335	0.0556689	0.0243383	0.0599482	0.0159424	0.040723	0.253966	0.0249363	0.0952739	0.0636233	0.0230719	0.135121	0.0983265	0.0532103	0.144953	0.0483263	0.0139004	0.00787839	0.0157543	0.0616945	0.174431	0.0624825	0.0528611	0.011974	0.110058	0.0610404	0.0618348	0.077667	0.0421167	0.0448847	0.0416494	0.0320375	0.0240761	0.0316302	0.0834845	0.0642765	0.0105338
Thauera_sp	0.0863083	0.0857474	0.111648	0.0614622	0.0612809	0.0665441	0.0623541	0.0706747	0.0740786	0.0639338	0.0380235	0.0894143	0.0672331	0.110419	0.0276818	0.114559	0.033409	0.101629	0.0596523	0.0835044	0.0962289	0.0688919	0.0852172	0.0691376	0.0479918	0.155062	0.0373825	0.0678594	0.00791789	0.0243057	0.025557	0.113499	0.0624313	0.0793431	0.0611935	0.00914014	0.0797048	0.0669865	0.0459411	0.0827548	0.0926803	0.0631938	0.0466561	0.0574278	0.0499356	0.0954833	0.0476193	0.0719703	0.0859105
Magnetospira_sp	0.0855095	1.05705	1.1723	0.103629	0.248011	0.21452	0.0901726	0.925152	0.29652	0.418691	0.242315	1.19667	0.121699	1.21223	0.395425	0.971829	0.525085	0.134316	0.058416	0.0479964	0.0351342	1.36878	0.933573	0.151323	0.134569	0.957538	0.0287561	0.234358	0.0898873	0.207766	0.164442	0.711342	0.155378	0.773068	0.975906	0.131447	0.894169	0.956033	0.0988426	0.678438	1.38946	0.846925	0.235575	0.221812	0.280736	0.913056	0.759624	1.06483	1.09626
Campylobacter_jejuni	0.0854624	0.125659	0.11316	0.184861	0.200197	0.141183	0.0967057	0.118975	0.136262	0.0483503	0.0704003	0.0811321	0.0587247	0.142082	0.0531592	0.033536	0.0528098	0.0348998	0.0480664	0.0991599	0.151855	0.117048	0.107648	0.145755	0.15645	0.152522	0.12888	0.0784954	0.021558	0.061287	0.0341601	0.0770062	0.117502	0.124485	0.0606038	0.0174577	0.0509504	0.0678008	0.0173059	0.116697	0.117076	0.120592	0.107519	0.174537	0.0451885	0.093027	0.145614	0.0883742	0.13447
Burkholderia_ambifaria	0.0853757	0.0570754	0.0491238	0.0444712	0.0584467	0.0433278	0.0889749	0.0564043	0.0729384	0.0846214	0.0627474	0.0610328	0.0604759	0.0542082	0.161902	0.0454019	0.024846	0.0712786	0.064768	0.0927352	0.0801505	0.0553404	0.0622283	0.0797475	0.0524773	0.0608834	0.0679906	0.0520524	0.0109425	0.0187107	0.0160065	0.0651424	0.0478067	0.0937412	0.0732452	0.0129081	0.0718919	0.0722357	0.0408155	0.0457654	0.0507591	0.0540454	0.0452597	0.0545422	0.0291574	0.0850456	0.0550903	0.0629294	0.0829258
Candidatus_Phaeomarinobacter	0.0850026	0.0446898	0.0656401	0.0266401	0.023335	0.0414176	0.0711165	0.0491797	0.0242591	0.016434	0.00556431	0.045216	0.0242838	0.0431577	0.00943772	0.0308472	0.0286585	0.0301929	0.0202096	0.0447888	0.0718457	0.027019	0.0474454	0.0194921	0.0226515	0.0773671	0.0265661	0.0177178	0.0126877	0.0129238	0.0168493	0.0428551	0.0595606	0.035401	0.0259175	0.00429192	0.0727065	0.108854	0.0295394	0.0207093	0.0466219	0.0232252	0.0215237	0.0278022	0.0311477	0.0179605	0.0255481	0.0235192	0.0593284
Buchnera_aphidicola	0.0849211	0.12285	0.0879533	0.119566	0.103397	0.0882518	0.067432	0.0629114	0.0992653	0.0505328	0.0414013	0.126627	0.0507935	0.093655	0.072296	0.191644	0.0923245	0.123914	0.0390183	0.0523253	0.0378895	0.117333	0.121031	0.0785249	0.107801	0.0529607	0.140635	0.0983089	0.141509	0.149853	0.139824	0.0856594	0.189747	0.10743	0.0438982	0.074865	0.184995	0.0946115	0.0639098	0.106116	0.076063	0.117978	0.107818	0.114915	0.0144132	0.0695802	0.207621	0.0751528	0.0881422
Arcanobacterium_haemolyticum	0.0841323	0.0348979	0.0262062	0.0767273	0.0766563	0.0542107	0.0440517	0.03576	0.125772	0.020311	0.00215227	0.0122866	0.0468581	0.0424249	0.00827769	0.0716819	0.0487464	0.0579818	0.173705	0.0726313	0.091484	0.0301933	0.0357565	0.0626068	0.119578	0.0369289	0.0807242	0.0697339	0.00688977	0.00449529	0.00217523	0.0327625	0.0905271	0.0483299	0.0200581	0.0056391	0.040597	0.0694647	0.044959	0.0582257	0.0373101	0.0449526	0.0652597	0.0802856	0.0164949	0.025945	0.0665639	0.024235	0.0610964
Xanthomonas_oryzae	0.0839585	0.0912187	0.0600653	0.0559154	0.0627725	0.0576773	0.875864	0.0994158	0.0773054	0.405874	1.52368	0.0914626	0.0582683	0.0749492	2.8529	0.110802	0.0833888	0.0534104	0.0615886	1.62259	0.103411	0.0733034	0.0729282	0.386721	0.0766237	0.0604593	0.0737526	0.0581272	0.456865	0.0542148	0.180831	0.0738875	0.106062	0.0896214	0.0865939	0.163169	0.0728314	0.514626	0.897155	0.0536289	0.0575675	0.0888062	0.0694521	0.0725707	0.0833427	0.111595	0.0714009	0.252577	0.103111
Pseudanabaena_sp	0.0836591	0.111024	0.132341	0.215216	0.165825	0.190634	0.0986437	0.0875208	0.117612	0.0656499	0.0219966	0.144386	0.0930937	0.060463	0.0396161	0.140762	0.0550692	0.0924025	0.304223	0.0648443	0.1261	0.133998	0.149707	0.132495	0.198262	0.108242	0.14067	0.153629	0.015317	0.0435257	0.0241595	0.0993948	0.135161	0.10118	0.115631	0.0178733	0.128715	0.0852351	0.0552421	0.0957195	0.0669176	0.117485	0.191493	0.148843	0.0537758	0.113328	0.117271	0.126735	0.0951931
Leuconostoc_mesenteroides	0.0832032	0.0669845	0.0698448	0.163807	0.150467	0.126042	0.0879113	0.0643546	0.147295	0.0466159	0.0173925	0.0482107	0.234038	0.0798087	0.0186963	0.049901	0.0547528	0.152627	0.11746	0.10922	0.175564	0.0631815	0.104844	0.103853	0.13425	0.116002	0.222302	0.1422	0.0228734	0.0261236	0.0233259	0.088135	0.066516	0.0827121	0.134325	0.00717652	0.076362	0.0608875	0.0937005	0.114445	0.0588782	0.168827	0.165612	0.178039	0.0347013	0.115897	0.156885	0.0614351	0.0832259
Spirosoma_linguale	0.082943	0.149259	0.166512	0.113948	0.0940231	0.114994	0.0609352	0.13003	0.088994	0.0792002	0.0105341	0.105476	0.360402	0.213461	0.0257458	0.179487	0.0477549	0.169881	0.0952251	0.0483912	0.132458	0.136529	0.132519	0.0613446	0.0961363	0.0644701	0.137151	0.0616783	0.00880689	0.0175296	0.0198421	0.0760075	0.0603392	0.0857361	0.0907313	0.0141947	0.110449	0.117458	0.116572	0.121468	0.0919491	0.127012	0.100992	0.0931878	0.0309849	0.169575	0.16678	0.0422291	0.0865836
Geobacter_sp	0.0828667	0.104417	0.0800751	0.0866301	0.0834486	0.100574	0.0644415	0.0955408	0.0906096	0.0291673	0.0490896	0.1695	0.0646727	0.0871429	0.0759262	0.0357072	0.0497554	0.0966252	0.11357	0.0592749	0.0845551	0.0840794	0.126053	0.0672506	0.118198	0.0773858	0.116821	0.0690901	0.0634989	0.0938469	0.0712353	0.029746	0.067504	0.0827457	0.0927212	0.032645	0.0565437	0.102761	0.0388525	0.0578465	0.0928155	0.0520799	0.0665776	0.0720166	0.0322035	0.0879182	0.0567122	0.0842988	0.127507
Ruegeria_sp	0.0828106	0.0983966	0.129715	0.0906367	0.102981	0.0777409	0.0350555	0.0787995	0.115524	0.0657929	0.0293686	0.10479	0.0628135	0.13191	0.0399216	0.118125	0.0720279	0.104083	0.0947487	0.0764355	0.0872141	0.101931	0.114023	0.0734413	0.0597147	0.108275	0.0586296	0.0591203	0.0158086	0.0235008	0.0266962	0.0671746	0.0639236	0.0688341	0.0912194	0.0113415	0.105243	0.0819589	0.078699	0.0886891	0.104914	0.104144	0.0459754	0.094357	0.0436834	0.105362	0.0785452	0.0779882	0.0706322
Methylotenera_mobilis	0.0825757	0.184661	0.224648	0.155718	0.230965	0.160059	0.147419	0.157762	0.179782	0.0681566	0.0593709	0.158182	0.200457	0.0896836	0.0598924	0.13715	0.0430326	0.100096	0.0959312	0.113274	0.143046	0.144508	0.461937	0.201701	0.114943	0.114083	0.106629	0.174398	0.0248049	0.0459161	0.0268075	0.253813	0.146391	0.293828	0.0657056	0.0148649	0.113712	0.153061	0.0870948	0.0788884	0.106932	0.17921	0.135861	0.221872	0.0485048	0.0836781	0.115685	0.221893	0.193769
Thermosynechococcus_elongatus	0.0821246	0.137074	0.115848	0.345748	0.373415	0.592795	0.253423	0.165059	0.450577	0.0516312	0.0203283	0.227697	0.11648	0.107772	0.0504446	0.133252	0.0624945	0.176562	0.178507	0.139426	0.103507	0.109282	0.103982	0.464916	0.498357	0.106456	0.166392	0.51511	0.0222251	0.045848	0.0376341	0.0968176	0.161334	0.0521301	0.14449	0.0163682	0.131338	0.0994912	0.191425	0.100195	0.148321	0.30421	0.509935	0.434663	0.232631	0.125616	0.166856	0.111645	0.12109
Thermosynechococcus_sp	0.0821246	0.137074	0.115848	0.345748	0.373415	0.592795	0.253423	0.165059	0.450577	0.0516312	0.0203283	0.227697	0.11648	0.107772	0.0504446	0.133252	0.0624945	0.176562	0.178507	0.139426	0.103507	0.109282	0.103982	0.464916	0.498357	0.106456	0.166392	0.51511	0.0222251	0.045848	0.0376341	0.0968176	0.161334	0.0521301	0.14449	0.0163682	0.131338	0.0994912	0.191425	0.100195	0.148321	0.30421	0.509935	0.434663	0.232631	0.125616	0.166856	0.111645	0.12109
Rhizobium_etli	0.0818799	0.110289	0.0942048	0.0862814	0.0745766	0.0707494	0.0654429	0.110725	0.0976343	0.182449	0.0896954	0.070119	0.135882	0.109132	0.0760165	0.118157	0.0936629	0.16972	0.130062	0.0945547	0.16056	0.0932264	0.0866517	0.0672604	0.0740935	0.0748862	0.127076	0.0607257	0.196015	0.032116	0.130391	0.0754489	0.0975634	0.112182	0.0655872	0.133918	0.0783944	0.0885599	0.100138	0.0800479	0.074874	0.0770199	0.0815218	0.0855066	0.175678	0.0812987	0.0664101	0.113016	0.082342
Syntrophus_aciditrophicus	0.0814476	0.0343095	0.08068	0.0394326	0.0203107	0.0340053	0.0135715	0.01144	0.0625611	0.0158752	0.00361074	0.0146672	0.019727	0.0469542	0.00600455	0.0165328	0.0261443	0.00477129	0.0453115	0.108122	0.0721921	0.0836728	0.0190227	0.0256388	0.0566521	0.0163714	0.0849131	0.00894689	0.00309565	0.00153719	0.00485577	0.0292947	0.0274883	0.0221255	0.00528852	0.00183983	0.0832149	0.00472013	0.14678	0.0506823	0.0310526	0.0231718	0.0458693	0.0963278	0.0194233	0.0420282	0.0873642	0.0320589	0.0250788
Desulfurispirillum_indicum	0.0809091	0.0208604	0.0504894	0.0548339	0.0734149	0.0682964	0.0702478	0.0287212	0.0421343	0.00680914	0.00660303	0.0638499	0.0188982	0.00782346	0.00733267	0.0371043	0.0337565	0.054372	0.0112652	0.0384479	0.0316722	0.0264659	0.0222599	0.046195	0.0637589	0.0283087	0.0686253	0.051934	0.00328693	0.0120957	0.00712699	0.0282271	0.0742874	0.0364917	0.00396831	0.0109777	0.0283062	0.016271	0.0400275	0.0680282	0.0355368	0.0455811	0.0450724	0.0652697	0.0129263	0.0314363	0.0133775	0.0233983	0.0425752
Parvimonas_micra	0.0805936	0.00805858	0.0141162	0.0100406	0.0066293	0.0092159	0.00233261	0.0112607	0.0165342	0.00200816	0.000817949	0.00421725	0.0219475	0.00455456	0.00261892	0.00580904	0.0153654	0.00203224	0.0038427	0.0167769	0.0834338	0.00849319	0.00847161	0.00540413	0.00471067	0.024571	0.0128777	0.0150839	0.000372691	0.00325625	0.00314664	0.00187447	0.0392621	0.00772711	0.0325515	0.00112267	0.0775362	0.00274928	0.000321002	0.0189064	0.00475322	0.012387	0.0134835	0.023973	0.00132153	0.00370321	0.0011685	0.00343736	0.0154181
Alkalilimnicola_ehrlichii	0.080457	0.134536	0.119092	0.0607949	0.0874085	0.0720678	0.0586313	0.0929658	0.0946307	0.026823	0.0127008	0.126637	0.0448481	0.0953262	0.0745778	0.0956238	0.0345242	0.037009	0.0783904	0.0892002	0.0601091	0.0805063	0.0982803	0.0634371	0.0667647	0.125348	0.0537776	0.144778	0.0291315	0.0358878	0.00751403	0.0836172	0.162065	0.0891052	0.0806072	0.0137507	0.0694841	0.0709356	0.0724265	0.0841062	0.106371	0.107758	0.0824798	0.0852765	0.0361864	0.0659902	0.0939386	0.138788	0.140314
Porphyromonas_gingivalis	0.0801755	0.149782	0.162927	0.0800975	0.124619	0.0929382	0.0364465	0.0850901	0.0911974	0.0585906	0.0361969	0.0946032	0.0706334	0.142047	0.0567647	0.153623	0.0172699	0.080515	0.0400712	0.100805	0.101422	0.0836041	0.188593	0.110079	0.0981226	0.103373	0.0584584	0.0678425	0.02347	0.0179512	0.0150093	0.207878	0.0828495	0.0727609	0.0510338	0.0216696	0.050608	0.0924314	0.0208075	0.676575	0.156867	0.0567682	0.0813621	0.0774845	0.0694868	0.0651401	0.0620087	0.212328	0.0872676
Flexibacter_litoralis	0.0796578	0.15489	0.198158	0.121679	0.140091	0.0971054	0.0849052	0.188122	0.149985	0.127442	0.0536841	0.108282	0.0983208	0.202868	0.0510233	0.189301	0.0553459	0.119928	0.211351	0.0937649	0.146172	0.169547	0.212355	0.0742688	0.123974	0.195659	0.18333	0.0765037	0.022343	0.0451337	0.0720889	0.190589	0.153376	0.111164	0.19444	0.0128859	0.147525	0.171188	0.116823	0.20715	0.114288	0.175615	0.138659	0.157429	0.0278607	0.260503	0.15299	0.212686	0.145167
Gluconacetobacter_diazotrophicus	0.0796554	0.0798915	0.0716252	0.0381345	0.0386754	0.0418842	0.254547	0.106287	0.112581	0.0553288	0.118058	0.0986129	0.0982271	0.0888232	0.0533326	0.0937601	0.0605771	0.0603061	0.046555	0.313335	0.0343244	0.0724975	0.0669012	0.056379	0.0831691	0.0677046	0.31777	0.0439865	0.0582145	0.024253	0.0289056	0.0591164	0.105572	0.0616125	0.0478878	0.0524003	0.0531576	0.0679269	0.0799661	0.0428939	0.0852361	0.0458298	0.0587955	0.0531446	0.0588625	0.0635931	0.0745543	0.137002	0.0828
Nautilia_profundicola	0.0790612	0.0176723	0.0626494	0.0360219	0.031184	0.067414	0.0255965	0.0309484	0.033056	0.0077911	0.0100499	0.0401042	0.0259695	0.0144686	0.0105635	0.0807202	0.00965319	0.0291308	0.0271949	0.0188387	0.129342	0.0926982	0.0237759	0.0373769	0.0257904	0.00790717	0.0229513	0.0308863	0.00160318	0.00359714	0.00299207	0.020974	0.0289422	0.0309595	0.0433633	0.0094263	0.0375428	0.0468225	0.0188903	0.0550924	0.021058	0.0224994	0.0325451	0.0491039	0.0120406	0.0123564	0.0514634	0.0226149	0.0219463
Polaribacter_sp	0.0788259	0.0234329	0.0353507	0.0169551	0.0194154	0.0152807	0.00841803	0.0250405	0.016943	0.0338243	0.00365728	0.0286057	0.0356388	0.0161594	0.00825362	0.0383879	0.00616288	0.0649303	0.00694429	0.0077227	0.0175117	0.0209006	0.0222222	0.0144767	0.00989302	0.0240052	0.019205	0.0130343	0.00225646	0.00434986	0.00393249	0.0168041	0.0144896	0.0166963	0.0274265	0.00315032	0.0937032	0.00526386	0.0109282	0.0269595	0.022352	0.0125956	0.0075302	0.00937871	0.00222443	0.0194608	0.0166731	0.0491961	0.00884624
Mycoplasma_hyorhinis	0.0787573	0.00789152	0.0447458	0.00248755	0.000879249	2.58792e-05	0.00727227	0.000168533	0.00721744	0.00231333	0.00555896	0.0144125	0.000967302	0.000148275	0.0344378	0.0138604	0.01594	0.0347003	0.0615353	9.89419e-05	0.00559784	0.00494751	0.003494	0.0154443	0.000683456	0.00222716	0	0.0125058	4.73267e-05	0.000198739	0	0.000167651	0.0159408	0.00575127	0.0413884	0.00882707	0.00457591	0.0191983	0.134751	0	0.013052	0.0141063	0	0	0	0.0052696	7.35644e-05	0.000106972	0.00887579
Dinoroseobacter_shibae	0.0787335	0.0798705	0.057099	0.0568542	0.0586594	0.0679645	0.0536135	0.0516783	0.047159	0.0442173	0.0118592	0.065531	0.0488497	0.0572308	0.0191512	0.0396753	0.0393865	0.0529032	0.037352	0.0516853	0.0574771	0.042494	0.0509051	0.0709452	0.058053	0.0484832	0.0540265	0.0784983	0.0421608	0.0189854	0.0330372	0.0339327	0.0638554	0.0494042	0.0390321	0.014447	0.124387	0.0406357	0.0673871	0.0658706	0.0441206	0.0529462	0.0536737	0.119322	0.0491552	0.0455708	0.0604773	0.0504497	0.0498767
Methylobacillus_flagellatus	0.0778737	0.0725197	0.0526697	0.0807955	0.0669281	0.0607869	0.0435115	0.0365917	0.0570663	0.04504	0.0480624	0.0353743	0.0594778	0.0680027	0.0299186	0.0795732	0.0188964	0.100729	0.0487961	0.04601	0.101462	0.0591986	0.0719026	0.0608897	0.0806372	0.0613131	0.0634428	0.0709391	0.00730836	0.0151424	0.0169682	0.0487719	0.0716126	0.0602737	0.0516501	0.0133048	0.0468118	0.0492661	0.113854	0.0632447	0.0545677	0.0513282	0.056853	0.070617	0.0238159	0.0754908	0.0766419	0.0857115	0.0794263
Gemmatimonadetes_bacterium	0.0777752	0.00720976	0.00468793	0.0938603	0.0551164	0.0469449	0.0143368	0.0281934	0.00448132	0.0355501	0.00331534	0.0974816	0.0434495	0.0244956	0.0575687	0.0565265	0.0087926	0.0419316	0.0303281	0.00859736	0.0853151	0.0370651	0.0290392	0.0614819	0.0507733	0.0508797	0.021169	0.0541917	0.00858572	0.00500296	0.00915461	0.0234093	0.259418	0.0171672	0.0375485	0.000925798	0.00165611	0.134332	0.00700891	0.0468017	0.0186696	0.00982017	0.0569071	0.0411172	0.0019827	0.0273376	0.0398174	0.035364	0.035907
Zobellia_galactanivorans	0.0772035	0.123632	0.109445	0.0968517	0.0761468	0.0690968	0.0697138	0.0967552	0.0617775	0.0434826	0.010114	0.0999421	0.0419194	0.121877	0.0418804	0.0879772	0.0460697	0.0658368	0.0507158	0.106459	0.0731607	0.0894741	0.104113	0.0507585	0.0874681	0.169657	0.100508	0.106104	0.00989464	0.0238527	0.012421	0.0759621	0.0804208	0.0920695	0.0918354	0.0166882	0.0982546	0.0883635	0.0949731	0.0947057	0.0688287	0.0782971	0.067717	0.0586289	0.0234916	0.083588	0.0966974	0.0780224	0.112115
Desulfotomaculum_ruminis	0.0771667	0.103979	0.144292	0.222004	0.157998	0.167669	0.0914809	0.0659395	0.184168	0.0350032	0.0145135	0.0773017	0.118022	0.0512599	0.0263915	0.210354	0.0992936	0.129132	0.0881746	0.0581024	0.145888	0.103871	0.114806	0.144983	0.170924	0.0863291	0.0666996	0.171899	0.00828034	0.0212382	0.0136753	0.128109	0.131728	0.0868858	0.237411	0.0110641	0.0261448	0.0785969	0.0471756	0.223563	0.106773	0.100637	0.148668	0.178305	0.0373702	0.061914	0.112494	0.0719288	0.115039
Wolbachia_endosymbiont	0.0769053	0.0517958	0.101665	0.103722	0.11903	0.140237	0.0497255	0.055963	0.0587329	0.0573886	0.0786483	0.0740047	0.0749184	0.0564032	0.0434293	0.0528164	0.0654781	0.0404962	0.187403	0.0445701	0.104411	0.0972917	0.112608	0.0720956	0.109012	0.0943656	0.139671	0.104677	0.00933615	0.0227224	0.0191145	0.104139	0.121083	0.0634041	0.106184	0.00912336	0.142148	0.0907884	0.0379758	0.0296473	0.0943788	0.0921498	0.122866	0.0760709	0.00567874	0.0618265	0.119335	0.0414115	0.0329855
Rhizobium_sp	0.0765951	0.0956782	0.0912503	0.097187	0.0760848	0.0859016	0.0720633	0.0915387	0.0507686	0.143035	0.0627615	0.0758776	0.102453	0.109246	0.0512587	0.109201	0.0573751	0.200827	0.0874886	0.0721091	0.15628	0.082545	0.0829056	0.064958	0.0800066	0.077072	0.0920291	0.0534825	0.130742	0.0260811	0.0786803	0.0976797	0.12996	0.114547	0.0701804	0.10087	0.0823152	0.0549752	0.104157	0.0791648	0.072669	0.076643	0.06742	0.0707222	0.119489	0.0824532	0.107623	0.0927978	0.0557975
Roseibacterium_elongatum	0.0765671	0.12192	0.0629818	0.0856104	0.0764812	0.0894858	0.0540636	0.0667902	0.0932122	0.0515809	0.00830457	0.111699	0.059182	0.0897802	0.0129795	0.103164	0.0263271	0.0688117	0.0609363	0.0554337	0.0416736	0.0446248	0.0575577	0.0997874	0.0696018	0.0650479	0.0490678	0.129368	0.11699	0.0388221	0.0426321	0.102168	0.0503163	0.12169	0.0333158	0.0728178	0.0317639	0.088617	0.0878839	0.100405	0.069845	0.0767775	0.0579839	0.122049	0.0156494	0.0567833	0.0658532	0.039402	0.0318613
Sebaldella_termitidis	0.0764613	0.0422207	0.0393179	0.176473	0.0496818	0.0751779	0.0195191	0.0798231	0.0508384	0.0231408	0.00341605	0.075466	0.0743957	0.0303117	0.00419589	0.00135476	0.0428253	0.0656694	0.0413947	0.00594546	0.0817189	0.0958257	0.0920813	0.0546176	0.0562687	0.0179792	0.0464214	0.0420915	0.0134255	0.00667845	0.00934496	0.154563	0.00133712	0.0536693	0.00257834	0.00189141	0.0942176	0.0131303	0.199102	0.0284669	0.044768	0.0619308	0.03596	0.0739895	0.00989858	0.0313823	0.0725399	0.0672931	0.065184
Hyphomicrobium_nitrativorans	0.0762826	0.0872346	0.118382	0.073514	0.0512778	0.137125	0.0830847	0.0693743	0.102938	0.0417475	0.121061	0.0490577	0.0964989	0.0689061	0.0358104	0.0435347	0.0655549	0.159393	0.0362272	0.104641	0.120517	0.106653	0.132272	0.0439585	0.0764485	0.0732843	0.0644325	0.0840197	0.107167	0.0299043	0.0815925	0.1025	0.124606	0.0673138	0.102033	0.0657488	0.0603787	0.101389	0.102726	0.0689582	0.0867376	0.0958661	0.0825605	0.11267	0.0620393	0.0848658	0.0491418	0.0717341	0.10248
Methylomonas_methanica	0.0759713	0.0371958	0.0152194	0.0431756	0.0234349	0.0294011	0.0175473	0.0217188	0.0178353	0.040349	0.0177003	0.027675	0.0080839	0.0269528	0.0134792	0.0226994	0.0106385	0.00883737	0.0184135	0.0122572	0.0147989	0.0670396	0.055976	0.0455075	0.0341885	0.0754797	0.11053	0.0379622	0.00555354	0.0481358	0.0122587	0.0170029	0.0393352	0.036131	0.0372134	0.00652584	0.0145822	0.014736	0.00674289	0.056102	0.0335778	0.039996	0.0248648	0.0202314	0.0141514	0.0317897	0.0132169	0.0150003	0.0286291
Methylovorus_glucosetrophus	0.075326	0.0658437	0.0633203	0.0577028	0.100093	0.0862331	0.0901304	0.0734173	0.0662002	0.0528004	0.0720643	0.0756	0.0512461	0.0578201	0.0660265	0.105319	0.0397612	0.101815	0.0829394	0.0418204	0.107804	0.0538249	0.0814768	0.0685786	0.0590536	0.0698993	0.0521081	0.0784706	0.013857	0.0161843	0.0278969	0.0623396	0.0920588	0.133136	0.0623278	0.013739	0.0507077	0.0787518	0.117921	0.0503671	0.0496233	0.0673364	0.0636718	0.0690812	0.0315219	0.0529784	0.0668123	0.0698231	0.103155
Acetohalobium_arabaticum	0.0752263	0.0292982	0.0465898	0.120845	0.0523865	0.0341088	0.0183002	0.0106726	0.0347617	0.0149817	0.00363099	0.0014989	0.0168928	0.0215588	0.0124335	0.0110654	0.0154659	0.0677481	0.0283649	0.0355795	0.0753789	0.0254688	0.0340598	0.023375	0.0420432	0.0354244	0.0726735	0.0672952	0.000135088	0.0056012	0.00236851	0.0173739	0.0685344	0.0268204	0.0122249	0.00232943	0.0495311	0.0202939	0.000238621	0.0372387	0.0111426	0.0820774	0.074308	0.0199867	0.0132733	0.0402334	0.0760344	0.0323185	0.0349078
Methylovorus_sp	0.0750378	0.0620827	0.0618718	0.0565492	0.0996773	0.0842471	0.0898877	0.073226	0.0611891	0.0521735	0.0642703	0.0754219	0.0503307	0.0612321	0.065351	0.105315	0.0390965	0.0982342	0.0827877	0.0416497	0.105139	0.0518228	0.0732217	0.068355	0.0588177	0.0430255	0.052105	0.0750936	0.0138034	0.0160081	0.0225522	0.0621438	0.0882664	0.124369	0.0622626	0.0130115	0.0352069	0.0777042	0.11767	0.0430002	0.0464498	0.0670402	0.0624541	0.065733	0.0300666	0.0493098	0.0659186	0.0687113	0.0980997
Bacteroides_salanitronis	0.0748033	0.0494912	0.0370621	0.0523568	0.0328048	0.0144965	0.0543989	0.0558693	0.0217955	0.0345372	0.0101095	0.00981761	0.0257945	0.1297	0.0119559	0.0127788	0.0230853	0.0214747	0.0494976	0.0228587	0.128602	0.0578065	0.0623977	0.0137184	0.0493836	0.0381667	0.0160635	0.0435637	0.000322633	0.00631369	0.0146826	0.181344	0.0909116	0.0318686	0.0203166	0.000975572	0.0720694	0.0306481	0.0124811	0.335148	0.0344108	0.0296006	0.0475108	0.0605189	0.0223717	0.0422338	0.0277463	0.010365	0.0371827
Azospirillum_sp	0.0747194	0.0719621	0.0928179	0.0651346	0.0583751	0.0544857	0.0348364	0.08226	0.0404267	0.0594737	0.0276073	0.0856808	0.0700774	0.124402	0.0258888	0.0491154	0.0379479	0.0314602	0.0313701	0.0189226	0.0359173	0.0766292	0.0949624	0.0617284	0.084607	0.095944	0.16779	0.0604367	0.00770317	0.0262451	0.0156161	0.0740728	0.0458413	0.0840124	0.0891395	0.0112734	0.0741599	0.0649867	0.02532	0.0488431	0.0980641	0.0575683	0.0597541	0.0542957	0.0396934	0.0595567	0.0405684	0.0831556	0.0571387
Butyrivibrio_fibrisolvens	0.0745578	0.0575196	0.0245159	0.116579	0.0669177	0.0717308	0.0170222	0.000344382	0.0266955	0.010542	0.000267606	0.0454187	0.0260025	0.00767321	0.00400983	0.0150471	0.0187882	0.0586538	0.0307603	0.0325016	0.0296226	0.03057	0.0171967	0.0388135	0.000795585	7.06172e-05	0.00861881	0.0217023	0.000228568	0.00570361	0.000660477	0.013229	0.0156656	0.030901	0.0136869	0.000952646	0.0100604	0.0152638	0.0356949	0.194812	0.190817	0.00145921	0.0398805	0.046249	4.9775e-05	0.0577393	0.0138669	0.0399333	0.0182746
Neorhizobium_galegae	0.0743548	0.0648316	0.0427831	0.0452546	0.0537706	0.0696888	0.106309	0.0794577	0.0497093	0.0519899	0.0264618	0.0612738	0.0419977	0.0438117	0.0141663	0.0378818	0.0312394	0.0690489	0.0411972	0.247231	0.0772928	0.0429623	0.0438441	0.0410528	0.055749	0.0568223	0.0577986	0.036257	0.0579348	0.0117862	0.0287627	0.0461328	0.0476317	0.0511114	0.0284476	0.0488946	0.0297122	0.0564225	0.0385424	0.0824773	0.0585059	0.0355208	0.0501581	0.0439564	0.0583053	0.0366818	0.0495511	0.0431117	0.0682834
Burkholderia_rhizoxinica	0.0743215	0.0620881	0.0284431	0.150325	0.119022	0.0860661	0.132097	0.0502391	0.13396	0.0409442	0.0205358	0.0699984	0.0476611	0.108761	0.0486526	0.0820614	0.0348502	0.064445	0.0623939	0.0478634	0.074972	0.0770243	0.0515882	0.124865	0.117809	0.0572703	0.0418665	0.123014	0.0120224	0.00985021	0.0137418	0.0777971	0.0543252	0.0746185	0.0460064	0.0166629	0.0631423	0.0423258	0.168493	0.0606794	0.0321936	0.0590953	0.145927	0.183984	0.0175834	0.0511478	0.0664305	0.034408	0.0722278
Methylacidiphilum_fumariolicum	0.0738753	0.156491	0.197351	0.0576813	0.0428069	0.0268109	0.0265483	0.0663575	0.0369291	0.0441875	0.0400349	0.0642943	0.121554	0.0751575	0.0730766	0.0797108	0.102054	0.0498217	0.0447205	0.0328835	0.0739475	0.226323	0.133128	0.0518559	0.0258725	0.0990789	0.066382	0.142176	0.00683956	0.0114458	0.0249644	0.0757825	0.0598928	0.126824	0.181726	0.0113023	0.121153	0.0474132	0.0131218	0.118383	0.1228	0.0713083	0.0786731	0.068192	0.0611817	0.162061	0.141887	0.270994	0.181373
Thermus_thermophilus	0.073754	0.0479899	0.0443759	0.0992032	0.0636206	0.0310435	0.0249424	0.0226544	0.0458932	0.0167748	0.0112108	0.0649172	0.0705221	0.044027	0.0111888	0.0212548	0.0473871	0.0201951	0.00875671	0.0251982	0.13526	0.0306394	0.0565547	0.0286261	0.0284924	0.0233857	0.100941	0.0848529	0.000831684	0.0169326	0.00688916	0.0302152	0.00985252	0.0398543	0.0179396	0.0086641	0.0304873	0.00862139	0.0723716	0.0901287	0.0393268	0.0421165	0.0371628	0.0494351	0.0244221	0.0324578	0.0522504	0.0402798	0.0386602
Leptolyngbya_sp	0.0736392	0.187171	0.143347	0.171224	0.135384	0.203377	0.118234	0.133608	0.199966	0.0517605	0.0124565	0.155715	0.101897	0.148865	0.0197423	0.119303	0.0699862	0.125567	0.0637775	0.0607765	0.127428	0.189228	0.183491	0.0996629	0.17379	0.194318	0.0813258	0.21599	0.0127516	0.0321051	0.0159225	0.150633	0.157062	0.119314	0.167875	0.00969626	0.178895	0.0763798	0.10543	0.0871026	0.168917	0.111599	0.190344	0.18584	0.0389964	0.0980746	0.141579	0.0971036	0.123371
Spirochaeta_thermophila	0.0735225	0.013237	0.0308357	0.00606962	0.0295218	0.0137634	0.00275982	0.0150872	0.0048381	0.00177114	0.000597265	0.00487144	0.0102011	0.0559164	0.000845425	0.00971456	0.02181	0.00425491	0.0207071	0.000355795	0.028413	0.00930184	0.0456705	0.0202805	0.013856	0.0264403	0.00110749	0.0192524	0.000190288	0.00210096	0.000485396	0.0558674	0.00846457	0.0463698	0.00141794	0.00051041	0.00108504	0.000926814	0.00145044	0.0113411	0.0218426	0.05337	0.0190097	0.0263036	0.00759898	0.010657	0.013175	0.00019469	0.0229908
Lactococcus_lactis	0.0734359	0.0212177	0.0201365	0.0265616	0.0149721	0.0321996	0.107992	0.015437	0.0154262	0.00809297	0.00367407	0.0246401	0.0652856	0.0150635	0.0208506	0.0269809	0.00369767	0.0143237	0.00238356	0.00877575	0.0186279	0.00967863	0.011971	0.00757154	0.00358012	0.0845192	0.0157774	0.0331953	0.00180631	0.000468845	0.00441292	0.00700704	0.0205845	0.00882571	0.00423848	0.00641622	0.0284734	0.0613355	0.440416	0.0123942	0.0685688	0.0392353	0.0840004	0.0339312	0.00282235	0	0.00418894	0.0732526	0.0038731
Pelosinus_fermentans	0.0733221	0.085543	0.0645821	0.0574104	0.0662462	0.0449286	0.0211283	0.0338413	0.068609	0.0376509	0.0136188	0.0218312	0.0641505	0.059806	0.0149075	0.0221293	0.0185157	0.14192	0.107205	0.02086	0.0661977	0.0798078	0.0489727	0.0331864	0.10265	0.0469448	0.0865024	0.0837363	0.00248623	0.0111513	0.00396359	0.0729229	0.0814787	0.042513	0.0875927	0.011205	0.0141388	0.0350918	0.041851	0.0884949	0.0589008	0.135171	0.0288222	0.0483107	0.040597	0.175479	0.0753481	0.0468213	0.0720521
Acidithiobacillus_ferrivorans	0.0733156	0.0365865	0.0296162	0.0214568	0.0227932	0.0364678	0.0303892	0.0145133	0.0170473	0.011163	0.0220186	0.0322012	0.0483964	0.0143979	0.0117702	0.00740782	0.0179415	0.0259227	0.0494885	0.0120404	0.034528	0.0301904	0.0245735	0.0208903	0.0132444	0.0387661	0.0183733	0.0267656	0.00243298	0.0180944	0.004565	0.0256346	0.0364303	0.109823	0.0438439	0.00338688	0.010196	0.0205343	0.0154065	0.0244679	0.0168446	0.02685	0.0336023	0.0297453	0.00738575	0.014749	0.0292703	0.012528	0.0283647
Hyphomicrobium_sp	0.0732134	0.0695074	0.0994857	0.0491577	0.0677984	0.0566362	0.0450617	0.0565978	0.0584281	0.0382534	0.0312326	0.0549898	0.0891824	0.0583217	0.0298125	0.0698808	0.033768	0.0435771	0.0769514	0.0321179	0.0978274	0.0827941	0.0617362	0.0400597	0.059828	0.057095	0.0329164	0.0556324	0.0376049	0.0240431	0.0278958	0.0671265	0.070549	0.0486779	0.102553	0.00939282	0.0478095	0.0871488	0.125913	0.0488508	0.0618337	0.0536371	0.0767508	0.0459939	0.0352532	0.0863449	0.064586	0.0653266	0.0475908
Chlorobaculum_parvum	0.0728298	0.0277217	0.0372442	0.028723	0.0756184	0.0286712	0.00861388	0.0206463	0.0871837	0.00894826	0.00123435	0.0104614	0.03544	0.0280813	0.00936723	0.0807086	0.0129302	0.0401596	0.0204471	0.013787	0.0571454	0.0286925	0.0245885	0.0343398	0.0199091	0.0325883	0.028496	0.0300901	0.000216146	0.0105232	0.00117147	0.0102782	0.0687386	0.0123905	0.00938587	0.000884008	0.0210786	0.017778	0.129992	0.0376847	0.00724458	0.0146183	0.0532054	0.0544067	0.00601657	0.0734086	0.0211373	0.0167858	0.041177
Acidithiobacillus_caldus	0.071902	0.0569387	0.0625975	0.041836	0.0732967	0.0702149	0.0417255	0.071731	0.0267629	0.0318208	0.0699315	0.0943758	0.0264891	0.0908306	0.0349016	0.0339923	0.0442152	0.127552	0.142337	0.0631829	0.0937064	0.0603259	0.0463753	0.0474038	0.0885992	0.077035	0.183186	0.0794886	0.00778284	0.0296087	0.0252086	0.0338535	0.0492339	0.175052	0.0906338	0.00815192	0.0780573	0.0726614	0.0267454	0.0461762	0.074221	0.0382367	0.0552782	0.0628449	0.110312	0.0735926	0.062076	0.0758312	0.059545
Oleispira_antarctica	0.0717939	0.0366616	0.0427249	0.0173389	0.0572057	0.0308585	0.00945564	0.015867	0.0199524	0.0447818	0.0383201	0.0272973	0.0185486	0.0531405	0.0152939	0.039542	0.0323216	0.106135	0.00804917	0.0613869	0.0806399	0.0733662	0.0720064	0.0362108	0.0637276	0.0206469	0.055232	0.030615	0.04466	0.0535545	0.0443632	0.0141944	0.0967954	0.0725729	0.0265192	0.0222434	0.00682432	0.0352795	0.0135228	0.0145338	0.0169252	0.0346269	0.0499193	0.0614022	0.00587598	0.0133581	0.00684062	0.0389287	0.0106802
Sulfobacillus_acidophilus	0.071376	0.0309744	0.0227206	0.0290944	0.0242533	0.0502834	0.026995	0.0278392	0.00425241	0.0631481	0.00329918	0.0167474	0.0269507	0.0186876	0.00155164	0.0185897	0.00531342	0.00669219	0.0378979	0.00922	0.0108758	0.022587	0.0355181	0.0154245	0.0133968	0.00702053	0.00729473	0.0469568	0.000311784	0.00235242	0.00594248	0.104173	0.0130842	0.0305654	0.0117037	0.00541904	0.0146861	0.0584886	3.27519e-05	0.0326217	0.0204221	0.00638202	0.0386964	0.014736	0.00691872	0.0149347	0.0335168	0.0561263	0.0142983
Candidatus_Liberibacter	0.0713642	0.135245	0.076723	0.133311	0.132775	0.134899	0.109559	0.0842785	0.138743	0.0335951	0.0921336	0.065695	0.102492	0.0805655	0.0799906	0.0542594	0.139914	0.110512	0.0493741	0.0977491	0.0399065	0.0845645	0.0891458	0.178049	0.0710322	0.0704094	0.129104	0.10116	0.0495274	0.0291698	0.063534	0.142164	0.105973	0.0634855	0.120408	0.0331563	0.136546	0.192976	0.0439632	0.0729544	0.108132	0.140711	0.0856021	0.173219	0.0859971	0.11981	0.103421	0.0992898	0.0986966
Rathayibacter_toxicus	0.0711361	0.0259199	0.0381144	0.0370618	0.0249002	0.0318627	0.0485697	0.0177391	0.0384658	0.034433	0.034283	0.0448304	0.0155698	0.0277174	0.013301	0.0563317	0.0137468	0.0398754	0.0945729	0.0407668	0.0326193	0.0240639	0.0449812	0.0414762	0.0452768	0.0387857	0.0786703	0.0449781	0.00363806	0.0146791	0.00621814	0.0502758	0.0963132	0.0556466	0.0813834	0.00241474	0.00930691	0.012873	0.125599	0.00848193	0.0801316	0.0462666	0.0202312	0.0354469	0.00544151	0.0389185	0.079322	0.0724666	0.0406807
Frankia_sp	0.0707521	0.0263379	0.0264056	0.0165639	0.0202906	0.0122154	0.0192698	0.0101232	0.00596194	0.0410009	0.0111984	0.025252	0.0713611	0.0383475	0.00812806	0.025954	0.0188084	0.0277128	0.0474493	0.0179139	0.0225967	0.0251823	0.0222645	0.00980959	0.0132278	0.00252667	0.0209569	0.050316	0.0413099	0.00373679	0.00617386	0.0164183	0.0808876	0.0142077	0.0204704	0.0238321	0.0179079	0.0154385	0.0378176	0.0284898	0.0293249	0.0372462	0.0201127	0.0196288	0.0216316	0.037966	0.0238795	0.0400236	0.0562436
Eubacterium_rectale	0.0705995	0.0439938	0.0636206	0.044152	0.0525612	0.0500526	0.0710844	0.029185	0.0772514	0.0093991	0.00943257	0.077887	0.0926737	0.0743521	0.0125761	0.0212544	0.0224852	0.127157	0.0177997	0.0319761	0.0329106	0.0631628	0.0705048	0.0271831	0.0157235	0.119018	0.0812044	0.0358907	0.00597453	0.00878475	0.00860854	0.0495386	0.0506344	0.0356444	0.126937	0.00341767	0.0328089	0.0467865	0.0402162	0.293904	0.038327	0.0394525	0.0636059	0.05564	0.00636521	0.033541	0.0490198	0.125917	0.0426934
Thiocystis_violascens	0.0705285	0.0545806	0.0446824	0.0517959	0.0302731	0.0444096	0.0228673	0.0265032	0.0443846	0.0167564	0.00761617	0.0256031	0.0106883	0.0632764	0.0183898	0.0825339	0.019281	0.10723	0.0387154	0.0404784	0.0426502	0.0216819	0.0265306	0.0274812	0.0425638	0.0331474	0.0371416	0.0686621	0.00902525	0.0497316	0.00627614	0.0506661	0.033717	0.0388154	0.0542954	0.00875412	0.0313795	0.0388796	0.00407105	0.0709696	0.0610348	0.0285859	0.0336529	0.0311157	0.0182661	0.0339701	0.0227086	0.0347556	0.0369333
Phaeobacter_inhibens	0.0701293	0.101024	0.104196	0.0795161	0.083518	0.0586312	0.0393962	0.104651	0.0638686	0.10965	0.0359252	0.079992	0.075895	0.12154	0.0247492	0.108079	0.0694877	0.0882523	0.05633	0.0443599	0.0860214	0.0979711	0.107075	0.0616571	0.0646378	0.0796497	0.0663013	0.0607419	0.151876	0.0225218	0.0969584	0.0863715	0.0554821	0.0649471	0.0776918	0.0419893	0.112957	0.0980674	0.0799623	0.0741454	0.110526	0.0810524	0.0489106	0.0996859	0.05671	0.119383	0.0730109	0.100672	0.0733161
Pusillimonas_sp	0.0700942	0.0670826	0.0909953	0.0625843	0.0739061	0.0585072	0.0512824	0.0491488	0.0599531	0.0392199	0.0471374	0.0784381	0.0255704	0.0716995	0.0655042	0.116267	0.0254099	0.0863286	0.0506475	0.0874473	0.0915127	0.0691995	0.0564996	0.0490126	0.0566391	0.0338648	0.0524743	0.0737501	0.00648736	0.0139719	0.0122947	0.0704512	0.0314886	0.0835337	0.0288513	0.0104029	0.114923	0.0511798	0.0273955	0.0549758	0.0469244	0.0777861	0.0535853	0.0471397	0.0157984	0.093686	0.0825649	0.0480766	0.0666724
Trueperella_pyogenes	0.0697804	0.0188567	0.0302054	0.0398406	0.0404594	0.0277619	0.0129289	0.000839636	0.00358011	0.000472787	0.000984453	0.00667918	0.0080013	0.0169889	0.00730664	0.00186786	0.0115431	0.0248086	0.140413	0.0270772	0.0244306	0.00635808	0.0207251	0.00350819	0.0339779	0.0561064	0.00163263	0.00442043	0.00319108	0.00175621	0.0021707	0.0368037	0.0809969	0.00444797	0.0025063	0.00187965	0.0547469	0.00397868	0.00502976	0.0514305	0.0120398	0.0383345	0.00736649	0.0104108	0.0101154	0.00219696	0.0617231	0.00908089	0.00197075
Chlorobium_limicola	0.0695271	0.0420225	0.0384745	0.0316671	0.0747931	0.0247988	0.0214422	0.018429	0.0900214	0.00818363	0.00125159	0.00679103	0.0469994	0.0278154	0.00866454	0.0807095	0.0110486	0.0105487	0.0205501	0.0448827	0.0467829	0.0286747	0.0333542	0.029195	0.0220449	0.0385476	0.0201796	0.0306355	0.000670163	0.0101489	0.00211404	0.0118214	0.0674793	0.018759	0.0102086	0.00253108	0.0204041	0.0276419	0.129818	0.0354214	0.00679903	0.00848288	0.0652682	0.0624332	0.0085028	0.060359	0.0201489	0.0183375	0.040515
Anaerococcus_prevotii	0.068817	0.0111187	0.0235995	0.0377319	0.0181137	0.036383	0.0313589	0.0122571	0.0229053	0.0112617	0.00233089	0.00162381	0.0528321	0.0137794	0.0129861	0.0134503	0.010835	0.0793087	0.0314732	0.00528479	0.0202562	0.00871621	0.0261167	0.0147741	0.0157277	0.0322835	0.0086162	0.0106074	0.00104353	0.00296721	0.00673487	0.00423097	0.0933064	0.00746804	0.00714717	0.00350138	0.0149383	0.00778855	0.00547191	0.00543616	0.0123722	0.095996	0.0732826	0.0126522	0.000799165	0.0146747	0.110352	0.00858489	0.0203646
Campylobacter_fetus	0.0684233	0.0804762	0.0645502	0.15202	0.0567657	0.205397	0.0392458	0.0408653	0.0848783	0.0150272	0.00713249	0.0343752	0.0292427	0.0528349	0.00659768	0.026277	0.0261849	0.0710533	0.0860313	0.0414666	0.0441445	0.0545319	0.0376584	0.105178	0.110029	0.0472591	0.0166107	0.188626	0.0123364	0.0120758	0.00811149	0.0299663	0.0812217	0.0541002	0.0155364	0.0140109	0.127349	0.0385763	0.00812203	0.0202828	0.0342175	0.0776469	0.217395	0.124288	0.023505	0.0257874	0.0672764	0.0537181	0.0696058
Francisella_philomiragia	0.0683573	0.0835398	0.0695566	0.0790733	0.0732075	0.0739666	0.0750542	0.0500336	0.0673165	0.0658753	0.0609183	0.0557771	0.0813382	0.0738645	0.0816653	0.0493786	0.0408433	0.0756499	0.0906346	0.0710646	0.0955464	0.0822148	0.0901476	0.0908259	0.0726809	0.0316905	0.0600987	0.0746972	0.0136351	0.268914	0.0229158	0.0887949	0.0901955	0.102614	0.0465243	0.00912343	0.082404	0.0659637	0.0585362	0.0284981	0.0883267	0.0536032	0.0775664	0.0547026	0.0196541	0.0783233	0.0940102	0.0569136	0.0512472
Pelosinus_sp	0.0683486	0.0630565	0.0561715	0.0453996	0.03657	0.0327649	0.0148649	0.03133	0.0193276	0.0134508	0.0118781	0.0281877	0.0325202	0.0484118	0.00518629	0.0284754	0.00893367	0.0886268	0.0304185	0.0354522	0.0178996	0.0668364	0.0316503	0.0295517	0.0787235	0.0120236	0.0428161	0.0701425	0.00279302	0.012907	0.00476793	0.0121329	0.074346	0.0703987	0.0496399	0.0104883	0.0123955	0.040205	0.0401973	0.0260585	0.0434544	0.0312519	0.0674879	0.0401513	0.037258	0.0274242	0.0384616	0.170184	0.0198418
Erythrobacter_litoralis	0.0683061	0.103375	0.0751809	0.0786322	0.0914479	0.0859547	0.0343951	0.12043	0.0877745	0.0576556	0.0301053	0.185894	0.0305857	0.048914	0.0137143	0.155263	0.043513	0.10553	0.0524066	0.0296541	0.0542209	0.134565	0.0872415	0.103339	0.0543244	0.0523723	0.156128	0.0428759	0.0155586	0.0111227	0.0260481	0.0253602	0.161997	0.0635649	0.0389835	0.0246012	0.0651757	0.0526433	0.0246906	0.0620926	0.10105	0.201349	0.0880705	0.0558468	0.0527022	0.049307	0.0702005	0.0591971	0.0919795
Nitratiruptor_sp	0.0682901	0.0573107	0.0423268	0.15578	0.0638837	0.0423384	0.0174239	0.0331919	0.107589	0.0141026	0.0344156	0.0426803	0.025068	0.00906075	0.00795514	0.0194124	0.0289243	0.027281	0.0308946	0.0071159	0.0261819	0.0322792	0.0328981	0.0320354	0.0318821	0.0330194	0.0307564	0.0232222	0.00160719	0.038016	0.00443377	0.00622954	0.0425237	0.0863778	0.0790749	0.00166879	0.205072	0.0285128	0.0287655	0.0308602	0.0208801	0.0703718	0.0300198	0.0245878	0.00442997	0.0660033	0.174785	0.0258798	0.0769568
Syntrophothermus_lipocalidus	0.0682878	0.0365876	0.0523654	0.0668083	0.36412	0.04095	0.0115355	0.0282262	0.067002	0.00248972	0.00182735	0.0202048	0.0453956	0.0244451	0.0448975	0.0109298	0.00597415	0.0142837	0.00212932	0.05582	0.00717723	0.049059	0.0489239	0.0292698	0.0611308	0.0270729	0.0215368	0.0561998	0.00332505	0.00566407	0.000548606	0.0264323	0.0916517	0.039851	0.0405836	0.00254282	0.0113406	0.0192665	0.00911361	0.0121992	0.0650734	0.0220907	0.217635	0.0254893	0.00725332	0.0333668	0.138877	0.00869429	0.0125067
Dokdonia_sp	0.0682586	0.099762	0.079787	0.0710409	0.064562	0.0644408	0.0346326	0.0815672	0.0517345	0.0436354	0.0131512	0.0425959	0.052584	0.0930533	0.0371735	0.0731732	0.0322586	0.0502054	0.115256	0.0356519	0.0460851	0.0637606	0.101524	0.0581423	0.0640682	0.0711975	0.0727026	0.0628666	0.00928241	0.0145485	0.0200613	0.076796	0.0454825	0.0832294	0.0467098	0.0082244	0.0518421	0.0236261	0.0072604	0.0840634	0.0593935	0.0743719	0.0744867	0.0444807	0.0172446	0.0504528	0.0805225	0.0614537	0.0663251
Geoalkalibacter_subterraneus	0.0680854	0.0632895	0.051503	0.0379487	0.0283589	0.0723968	0.0185373	0.0196387	0.027382	0.00876954	0.0232413	0.0481442	0.0800692	0.0392681	0.00561337	0.0338405	0.0224072	0.0222934	0.024693	0.0103999	0.118033	0.038493	0.028822	0.0328636	0.0968467	0.0267188	0.0519868	0.0957359	0.00190952	0.00780361	0.0147837	0.0242169	0.0316788	0.0562328	0.037765	0.00362466	0.0224479	0.0230338	0.00812481	0.0175756	0.0390834	0.0290816	0.0460083	0.0890355	0.0220857	0.0163396	0.0542974	0.0313047	0.0427226
Thermovibrio_ammonificans	0.0677167	0.0296503	0.0131424	0.0368257	0.0591442	0.0259763	0.0228335	0.0120632	0.00775828	0.00416688	0.0121681	0.0484501	0.014785	0.0682147	0.0073621	0.00282959	0.00391943	0.0143758	0.0108615	0.00635217	0.00362527	0.0133472	0.0380361	0.00847676	0.02135	0.0433413	0.0124909	0.0208231	0.000151454	0.0023504	0.00592256	0.024402	0.0161927	0.0386503	0.00627341	0.00078462	0.0239803	0.0997517	0.00734579	0.00295958	0.00748844	0.0468996	0.0160907	0.0138422	0.00437743	0.0125796	0.0539712	0.0439674	0.024929
Aeromonas_hydrophila	0.0673371	0.221343	0.243202	0.19057	0.0984202	0.117714	0.41714	0.219458	0.171799	0.159128	0.2783	0.162973	0.0782377	0.0942731	0.180916	0.218767	0.0828771	0.194899	0.202919	0.196986	0.122721	0.150836	0.205048	0.178726	0.133654	0.138529	0.155589	0.136931	0.0446752	0.45449	0.0742666	0.210329	0.152286	0.311916	0.146363	0.0331152	0.0738841	0.28451	0.146294	0.119868	0.127465	0.133987	0.132646	0.181122	0.153381	0.155107	0.18766	0.253067	0.203814
Phycisphaera_mikurensis	0.0671015	0.0738656	0.0457867	0.0844772	0.0535505	0.0644393	0.0606819	0.0274718	0.0527406	0.0159649	0.0112808	0.189698	0.1002	0.0457966	0.0025872	0.0506797	0.0506769	0.0869118	0.0848308	0.00293224	0.0810007	0.0269279	0.0233945	0.0541867	0.0460318	0.149767	0.0434578	0.0710715	0.00165878	0.0260713	0.012479	0.0581218	0.0054422	0.0464497	0.0174674	0.00151675	0.00368342	0.00279368	0.00327051	0.0795299	0.100731	0.0180194	0.115369	0.115281	0.0218125	0.014121	0.0862054	0.00620226	0.0772291
Sulfuricella_denitrificans	0.0664708	0.06491	0.0547628	0.0396119	0.075213	0.0549999	0.0444466	0.0575534	0.0327013	0.0561787	0.0293947	0.0605455	0.0388705	0.0427615	0.0232362	0.129656	0.0408076	0.036092	0.0181007	0.063076	0.0505359	0.041133	0.0884607	0.0663936	0.0402328	0.069616	0.111666	0.0417472	0.00888353	0.0235148	0.0235732	0.0696101	0.0422444	0.0912327	0.0687126	0.0175784	0.0379546	0.0531033	0.038347	0.0379723	0.0519326	0.0552069	0.0381907	0.0418149	0.0290869	0.0480949	0.0467571	0.0368565	0.0473332
Exiguobacterium_sp	0.066408	0.0847494	0.085409	0.0724725	0.0640945	0.0682232	0.0525839	0.0857794	0.0744555	0.0959384	0.0338404	0.0760843	0.108916	0.0752575	0.0307125	0.07455	0.0345952	0.0760046	0.0565367	0.0170936	0.101598	0.0652075	0.0811478	0.0845626	0.0819347	0.0888182	0.057064	0.0703822	0.0525416	0.0780545	0.0657373	0.0707988	0.0867306	0.0751183	0.0942606	0.0275933	0.0542016	0.0734018	0.0922721	0.0267434	0.0486499	0.055304	0.0671626	0.0475895	0.0330103	0.120896	0.0593815	0.0915367	0.101186
Halothiobacillus_neapolitanus	0.0664033	0.0778309	0.0322103	0.0610018	0.0875086	0.0266867	0.0750746	0.0516514	0.054838	0.0310486	0.0425682	0.0593417	0.0356689	0.0745484	0.0672147	0.123829	0.0334642	0.025528	0.026595	0.0398451	0.0536586	0.0946186	0.0414415	0.102936	0.0578499	0.154188	0.0248035	0.0453286	0.00455621	0.021229	0.0193941	0.0333796	0.01693	0.0700158	0.0146261	0.00199146	0.0308571	0.0534137	0.010557	0.0801895	0.0777551	0.0936616	0.0362878	0.0710129	0.0210061	0.0141091	0.0769446	0.0452467	0.0448037
Pseudomonas_protegens	0.065856	0.102244	0.030809	0.0407689	0.0410229	0.0565044	0.0531401	0.0273887	0.0526875	0.173285	0.365118	0.0705873	0.0490478	0.035825	0.0925479	0.0291235	0.23841	0.0587713	0.0720098	0.0606014	0.0458411	0.0254837	0.0337661	0.063008	0.0511727	0.0105108	0.144539	0.0448104	1.20448	2.99633	1.61594	0.0558928	0.0566093	0.0258397	0.0711204	2.04002	0.0272928	0.0705117	0.0523167	0.0493845	0.0361168	0.0417006	0.0576718	0.053257	0.322824	0.0200412	0.0453988	0.0347988	0.0497616
candidate_division	0.0656112	0.0791236	0.0526225	0.0506664	0.0726595	0.0453275	0.0325204	0.0808018	0.0391915	0.0311201	0.000395591	0.0613878	0.030716	0.0231056	0.00322891	0.144479	0.0901758	0.130923	0.0169369	0.14798	0.148455	0.0467864	0.0389846	0.0827173	0.124165	0.186129	0.0217411	0.100974	0.000989722	0.012987	0.0125279	0.0423274	0.0807434	0.0358908	0.118739	2.53395e-05	0.0202636	0.110814	0.283065	0.158406	0.0151004	0.191933	0.0333785	0.132265	0.0101264	0.0472869	0.0496058	0.0324019	0.0930572
Hirschia_baltica	0.0655277	0.217395	0.255165	0.0880991	0.0714453	0.0715302	0.0607673	0.0978832	0.04709	0.063738	0.0504728	0.170241	0.0327316	0.149405	0.0518493	0.23917	0.0925751	0.0557063	0.0198769	0.00991319	0.0889737	0.150456	0.169656	0.0485868	0.0393841	0.145389	0.041157	0.135767	0.0370108	0.0401169	0.0292016	0.138859	0.0360773	0.217452	0.0423082	0.0221033	0.141978	0.165999	0.0106537	0.061332	0.284942	0.104761	0.0846521	0.0404357	0.0784509	0.158999	0.138556	0.115766	0.19738
Desulfotomaculum_acetoxidans	0.0655151	0.0333664	0.0642805	0.0691157	0.078985	0.041384	0.0263334	0.076708	0.0558927	0.00916285	0.000858407	0.0557622	0.0532342	0.0667994	0.0233924	0.00521248	0.0211795	0.0197733	0.119638	0.0139026	0.0578442	0.0422294	0.0569955	0.0480968	0.064509	0.0480229	0.0419585	0.0420504	0.00114136	0.0153187	0.0026863	0.0573732	0.10572	0.0625791	0.0304933	0.00601379	0.0436325	0.0785885	0.208553	0.0568945	0.088935	0.0264847	0.0388178	0.0477136	0.0159293	0.0353826	0.064864	0.0514877	0.0429877
Mycoplasma_conjunctivae	0.0654627	0	0	0	0	0	0	0	0.00137502	0	0	0.00288251	0	2.96549e-05	9.7008e-05	0	0	0.0301562	0	1.97884e-05	0.0251103	0	0.000199329	0.000496443	0	0	0	0.00248525	0	0	0	0	0.00318816	0	0	0	0	0	0	0	0	0	0	0	0	0.000960927	0	0	0
Thiobacillus_denitrificans	0.0650708	0.0712905	0.0345337	0.0427081	0.0812636	0.0340733	0.0303762	0.109512	0.0508704	0.0476363	0.0196122	0.0518182	0.148541	0.0943523	0.0261129	0.0300368	0.0156059	0.0339132	0.066072	0.0893519	0.034893	0.066475	0.0519652	0.0755525	0.0549664	0.0276792	0.067415	0.0404423	0.019545	0.0337633	0.043621	0.101069	0.040565	0.091412	0.146729	0.016576	0.0379124	0.033769	0.0766335	0.0881537	0.059457	0.0517527	0.0527516	0.0850502	0.040328	0.158109	0.0353632	0.063751	0.0942372
Burkholderia_gladioli	0.0647928	0.0465369	0.0409561	0.0403126	0.0513391	0.0336459	0.0760875	0.052922	0.0627287	0.063765	0.0684589	0.0579908	0.0447127	0.0415351	0.138635	0.0585914	0.0231855	0.067556	0.061812	0.0700211	0.0584433	0.0467926	0.0433875	0.0687096	0.0379522	0.0666249	0.0643463	0.0498855	0.00901901	0.0156024	0.0145227	0.0728514	0.0600983	0.0813107	0.061972	0.0116498	0.0583916	0.056676	0.0498339	0.0469889	0.0434503	0.0431751	0.041363	0.0446144	0.0252815	0.0706749	0.0465428	0.0533167	0.0687835
Desulfosporosinus_orientis	0.0646479	0.0580677	0.0635969	0.0555674	0.0794658	0.0615238	0.0370931	0.0660693	0.0507055	0.0249313	0.0167067	0.0736232	0.0664058	0.0501857	0.0113765	0.0492279	0.0257198	0.0566533	0.0875205	0.0710741	0.0412098	0.0438885	0.0471804	0.0479036	0.0502033	0.0687442	0.0480346	0.0422444	0.0202725	0.0215166	0.0127221	0.0406731	0.0494036	0.0455057	0.0544033	0.0100938	0.0541359	0.0434816	0.0626878	0.0346131	0.079543	0.0342243	0.0640805	0.0635744	0.023349	0.0730897	0.0592396	0.0453682	0.0792602
Oceanimonas_sp	0.0646454	0.0995347	0.0582346	0.0541204	0.0776293	0.0173895	0.0358797	0.0209879	0.0547862	0.0235785	0.0530662	0.0372001	0.0301909	0.0389214	0.0188176	0.0213851	0.0135073	0.0112685	0.00774701	0.117569	0.0303574	0.0485485	0.0513793	0.0708198	0.110829	0.0317885	0.0166169	0.038362	0.00642903	0.0375042	0.00846395	0.0136339	0.0619258	0.0500969	0.0979724	0.00907734	0.0486808	0.0794912	0.00906097	0.0356554	0.0913463	0.0720893	0.069872	0.0588483	0.0170156	0.103494	0.0394668	0.0945906	0.0899496
Arthrobacter_aurescens	0.0644375	0.0211983	0.0308051	0.0327002	0.0387153	0.0188898	0.0297858	0.0198574	0.0285208	0.00977485	0.00941444	0.0266542	0.0668581	0.0138186	0.0145089	0.0250203	0.011536	0.0240195	0.045195	0.0165854	0.0502397	0.0223355	0.0233315	0.0295744	0.0359639	0.03004	0.0133617	0.0275801	0.00304399	0.00910638	0.00405563	0.0259666	0.0400519	0.0215637	0.0524779	0.00180439	0.0489872	0.0230355	0.0249398	0.0677504	0.0299905	0.0509668	0.0295577	0.0390789	0.021145	0.0349691	0.0277507	0.0189372	0.0149002
Allochromatium_vinosum	0.0643653	0.103071	0.065556	0.0594481	0.0353363	0.0598642	0.0441553	0.0563754	0.0290756	0.0183896	0.0272352	0.0460642	0.0134855	0.0513861	0.0320897	0.035756	0.01791	0.0475067	0.0740314	0.0944142	0.0610615	0.0474861	0.0439649	0.0452717	0.0433913	0.157679	0.0430292	0.0654355	0.00873612	0.0522245	0.0126059	0.0149353	0.0701242	0.0562563	0.0713516	0.0129535	0.0440043	0.0783857	0.0544184	0.112628	0.0665164	0.0593212	0.0378237	0.0680447	0.0171788	0.0655457	0.0331128	0.0239035	0.051153
Bradyrhizobium_diazoefficiens	0.0642632	0.0318046	0.0373674	0.0532539	0.048513	0.0498339	0.0331708	0.0558992	0.040742	0.033053	0.0267848	0.0515106	0.105464	0.0580288	0.11746	0.0592333	0.0294348	0.0878126	0.0356439	0.0885811	0.0592806	0.0335841	0.0507603	0.0502222	0.0607023	0.0568488	0.0478151	0.05379	0.0133627	0.0321925	0.0227853	0.066714	0.0506616	0.0919795	0.0736121	0.0143237	0.0352217	0.173766	0.0350632	0.0423262	0.0530332	0.0665341	0.0559988	0.046718	0.0496595	0.0975657	0.0825521	0.040751	0.115477
Desulfotomaculum_reducens	0.0642629	0.0380521	0.0805197	0.103205	0.131993	0.0808026	0.0684177	0.037167	0.102411	0.0107738	0.0168642	0.107248	0.0241321	0.0194509	0.0141198	0.0622222	0.031588	0.059371	0.0495538	0.0574195	0.0856683	0.0663393	0.0553371	0.0585935	0.0873301	0.0563565	0.0271746	0.0792098	0.00265328	0.019687	0.0155607	0.101638	0.0751801	0.060056	0.059805	0.0131441	0.0571692	0.0386456	0.107565	0.0888341	0.0470657	0.0757763	0.0789044	0.131467	0.0439356	0.0660769	0.0858681	0.0350663	0.0572712
Beijerinckia_indica	0.0641705	0.046179	0.0405301	0.0386099	0.0456269	0.0517775	0.0493979	0.038241	0.0258556	0.0264193	0.0193094	0.0228711	0.0959355	0.0373471	0.0861799	0.054209	0.0089036	0.104394	0.0575761	0.0510136	0.0579817	0.037988	0.0345529	0.0265857	0.0463567	0.0357416	0.0540983	0.0161501	0.00954758	0.00805367	0.0134391	0.0559198	0.0882872	0.0289335	0.0720911	0.00947311	0.0282141	0.0259522	0.03273	0.037449	0.0243814	0.0351518	0.0444904	0.0328559	0.0683319	0.0650378	0.0817855	0.0347379	0.0369056
Azospirillum_lipoferum	0.0640028	0.0685106	0.0704263	0.0542724	0.0478807	0.0470595	0.034531	0.0802792	0.0401823	0.0564711	0.0397262	0.0747688	0.0681591	0.119463	0.0327343	0.0484209	0.0374325	0.0310799	0.0337255	0.0193536	0.0367074	0.0751736	0.0836049	0.0543232	0.0916276	0.0929733	0.0630761	0.0456411	0.00752455	0.0236601	0.0157752	0.069405	0.0466597	0.0628869	0.073463	0.00864007	0.0780565	0.0480648	0.0312678	0.0498452	0.0933293	0.0526817	0.0474821	0.0529249	0.0371107	0.0572495	0.044848	0.0535427	0.0559604
Deinococcus_maricopensis	0.0638109	0.0932554	0.0908359	0.0483078	0.0645363	0.0457468	0.0351019	0.0722985	0.0576902	0.0676921	0.0153773	0.0861271	0.22268	0.0675608	0.0863153	0.126234	0.0810774	0.0819546	0.0619745	0.028107	0.0858597	0.147138	0.147805	0.035262	0.065578	0.0824656	0.15726	0.041144	0.007337	0.021575	0.0201999	0.0369164	0.0642034	0.0907881	0.023696	0.0173455	0.0920514	0.0383254	0.118319	0.183773	0.0594619	0.0338495	0.0759353	0.0559399	0.0392023	0.110333	0.187835	0.10676	0.0749579
Bacteroides_vulgatus	0.0634647	0.0380124	0.0728119	0.0555623	0.0230078	0.0315362	0.019599	0.0556434	0.0600903	0.0300799	0.000623376	0.00971639	0.0188069	0.0544019	0.00321244	0.0455207	0.0175802	0.0873594	0.0733203	0.0222951	0.0150326	0.0775553	0.0503835	0.0308317	0.0161536	0.185915	0.0167709	0.0543989	0.0135967	0.00991434	0.0110225	0.0595243	0.072108	0.0206356	0.0538199	0.00247782	0.0157509	0.0128203	0.130394	0.351782	0.041012	0.0716142	0.0277263	0.0364253	0.017552	0.16416	0.0887298	0.0501294	0.0579079
Eubacterium_eligens	0.0632281	0.0132893	0.0227773	0.00519202	0.0120562	0.0212868	0.00176373	0.00396269	0.00679437	0.00604271	0.00211964	0.0092884	0.0234309	0.0124712	0.00586908	0.00807517	0.0110088	0.0280477	0.0080118	0.0160516	0.0997427	0.0165441	0.00671278	0.00942438	0.0193658	0.00614252	0.00737769	0.0256345	2.51314e-05	0.00984185	0.000713786	0.0259854	0.0203752	0.0522027	0.016473	0.000189503	0.00512443	0.00469696	0.0205963	0.184737	0.0215276	0.0217419	0.0250163	0.0175564	0.00113487	0.0100442	0.0133409	0.0148771	0.0183177
Deinococcus_swuensis	0.0631003	0.098392	0.146995	0.0468646	0.0748578	0.0493669	0.0333808	0.0961612	0.0336878	0.0376205	0.0234605	0.127468	0.327766	0.119039	0.12314	0.249734	0.0981932	0.0876133	0.158637	0.0472732	0.0688963	0.165877	0.121092	0.0343461	0.0425997	0.157521	0.104613	0.0503236	0.0131264	0.0412886	0.0215202	0.109724	0.0581548	0.0967789	0.0581132	0.00524516	0.184208	0.0861878	0.0997972	0.0297913	0.141102	0.0740407	0.0499546	0.0468736	0.0406297	0.109791	0.180822	0.0872977	0.091772
Pseudoalteromonas_haloplanktis	0.0630592	0.0549292	0.0625932	0.0571901	0.0605317	0.0552447	0.0622727	0.0506101	0.0480423	0.0550093	0.0384159	0.0536484	0.0526757	0.0624925	0.0263828	0.0769663	0.0452792	0.0712478	0.0418161	0.0239471	0.0964787	0.0508938	0.0576437	0.0529501	0.0407506	0.0391039	0.0530897	0.0583976	0.0466278	0.152539	0.0633328	0.0895408	0.0499327	0.0848721	0.0871884	0.0191396	0.0694555	0.0645861	0.127956	0.0313074	0.0693087	0.0507541	0.0452909	0.0510623	0.0406386	0.0507678	0.0546603	0.0520795	0.0840358
Pseudomonas_chlororaphis	0.0630496	0.0972364	0.0265004	0.0378944	0.0406909	0.0563131	0.0517648	0.0272134	0.048653	0.168264	0.367267	0.0575953	0.0455804	0.0335846	0.0922027	0.0271797	0.209653	0.0547608	0.0654483	0.058416	0.0429649	0.0221426	0.0339872	0.0615148	0.0544979	0.0106159	0.115082	0.0451467	1.04521	2.53144	1.39539	0.05293	0.0571135	0.0282668	0.01578	1.80037	0.0236916	0.0618085	0.0436194	0.0432538	0.0319897	0.0368651	0.0572358	0.0541744	0.306548	0.0209298	0.0414271	0.0353334	0.0531077
Syntrophobacter_fumaroxidans	0.063002	0.0502215	0.0674941	0.17974	0.187946	0.243653	0.103323	0.0250185	0.208005	0.0137874	0.0189755	0.0526874	0.0445443	0.0428016	0.00828279	0.00418463	0.0199496	0.0356215	0.0996628	0.0896788	0.0381053	0.0259284	0.0197364	0.151576	0.260258	0.0711116	0.0988262	0.350831	0.00513945	0.01146	0.00851435	0.0262682	0.123014	0.0243259	0.0812516	0.00920639	0.0640744	0.0316573	0.0223485	0.0258028	0.0451931	0.117895	0.3083	0.220215	0.054346	0.030239	0.0888718	0.0437403	0.012603
Bordetella_petrii	0.0626444	0.0489663	0.0484467	0.0359502	0.0532683	0.0435396	0.0400728	0.0552054	0.0622668	0.0624575	0.0893275	0.0596644	0.0285808	0.0420886	0.0866009	0.040466	0.0211384	0.0466885	0.0360815	0.0966091	0.0627663	0.0542283	0.0408414	0.0658708	0.0363149	0.0502664	0.0277531	0.0354417	0.0102367	0.0131688	0.0106873	0.0721682	0.0420012	0.0488219	0.0500491	0.0101956	0.050495	0.0596461	0.0283546	0.0777557	0.0431905	0.0454834	0.0445721	0.0432519	0.0158912	0.0599137	0.0346929	0.0557981	0.0478898
Deinococcus_deserti	0.0624436	0.0611766	0.0488389	0.0501764	0.0645197	0.0488994	0.02253	0.074531	0.0539537	0.0239925	0.00743912	0.0944143	0.320702	0.0889878	0.0243997	0.113456	0.0282471	0.091112	0.147061	0.047452	0.0717718	0.0612662	0.0483001	0.0328475	0.0379413	0.0367341	0.11281	0.0482965	0.00530772	0.0137716	0.0092436	0.0303677	0.057383	0.0395762	0.00886772	0.00132296	0.0426552	0.0625976	0.0885934	0.0991032	0.0811875	0.104069	0.039289	0.0421652	0.0290426	0.0431866	0.13307	0.041108	0.0184033
Bifidobacterium_longum	0.0621348	0.057439	0.0737956	0.0831523	0.0720211	0.0797757	0.034639	0.0507257	0.084189	0.0136235	0.0022385	0.0582948	0.186936	0.0565029	0.0343364	0.0491802	0.0202649	0.0524353	0.0776605	0.0687843	0.143512	0.0988924	0.0679025	0.0726569	0.0516081	0.05904	0.115513	0.0679865	0.0572244	0.00208824	0.00940084	0.0365737	0.110418	0.0342282	0.103593	0.0244418	0.0234885	0.0275243	0.286498	0.023185	0.00923772	0.0748142	0.104991	0.0674826	0.0239898	0.0234333	0.0290806	0.0420085	0.093417
Psychrobacter_sp	0.0620015	0.0827755	0.105161	0.0781695	0.0596318	0.0368426	0.0279195	0.0496153	0.037785	0.0269476	0.030607	0.00975549	0.0643984	0.0784775	0.0211916	0.0336272	0.0462617	0.0425915	0.0266463	0.0475115	0.113088	0.0816382	0.0437087	0.0765674	0.056743	0.0776971	0.0710831	0.0551412	0.124452	0.052809	0.120668	0.0197806	0.050151	0.0563889	0.0442922	0.0543947	0.0385042	0.102632	0.0111416	0.127626	0.0778805	0.0954433	0.0242838	0.0791057	0.0713271	0.0503755	0.0651213	0.105225	0.0610131
Pimelobacter_simplex	0.0618645	0.0137536	0.0198723	0.0543679	0.0240537	0.025614	0.0372756	0.0673895	0.0865165	0.00931404	0.013909	0.0393366	0.0202693	0.0811854	0.0404819	0.00343137	0.0222872	0.147747	0.0481294	0.010042	0.033651	0.0156599	0.020791	0.0438789	0.114943	0.00602306	0.00123009	0.0225329	0.00361576	0.00871005	0.00398459	0.0255447	0.0423803	0.0326589	0.000873755	0.000233486	0.00164184	7.94412e-05	0.0986628	0.0346484	0.0137777	0.00258285	0.0363739	0.0263693	0.0110712	0.000423118	0.0136025	0.0120893	0.00357458
Pandoraea_vervacti	0.0614113	0.0474711	0.0541456	0.0428751	0.0567692	0.0412159	0.0727422	0.0579177	0.058636	0.0480028	0.0549393	0.0652744	0.0509054	0.0583863	0.0359768	0.079616	0.0256948	0.0692133	0.0578713	0.0801531	0.0739082	0.0527941	0.0555265	0.0538309	0.0595523	0.0573064	0.0701572	0.0378783	0.0134534	0.0202269	0.0239717	0.0893268	0.0493092	0.0795873	0.0604835	0.00987657	0.0667731	0.0774356	0.0511406	0.0586937	0.0679544	0.0482418	0.0497908	0.0438531	0.0410903	0.0822108	0.0510566	0.0612989	0.0684167
Enterobacter_cloacae	0.0613221	0.0370298	0.0380178	0.0253791	0.0324049	0.0187701	0.323794	0.0311609	0.0570729	0.076321	0.370613	0.0286576	0.0368226	0.0415416	0.0997908	0.0791994	0.0186424	0.0717343	0.0584702	0.142703	0.018198	0.0304412	0.0217428	0.17397	0.0385845	0.0247946	0.0408409	0.0520162	0.00290359	0.0131323	0.00597371	0.014355	0.0465711	0.0318793	0.0204827	0.00478522	0.0317792	0.139608	0.0932123	0.033959	0.0490408	0.0736818	0.0258119	0.0271113	0.00912902	0.0625455	0.0452675	0.245555	0.0605734
Terriglobus_saanensis	0.0612812	0.0651704	0.0677913	0.0469172	0.0587389	0.0610491	0.0262515	0.0275938	0.0507007	0.0140128	0.00260521	0.0856018	0.0385658	0.0545783	0.0069283	0.0183922	0.0116815	0.0473981	0.0649513	0.0782897	0.0298586	0.0804445	0.0553931	0.0324919	0.0565136	0.0352992	0.0528084	0.0406428	0.00846719	0.0107236	0.00748968	0.0382482	0.0301081	0.0511474	0.00977099	0.00424238	0.0590651	0.0372173	0.113706	0.0961407	0.0396494	0.0265006	0.0336048	0.0549712	0.00583068	0.0409609	0.0419063	0.0409995	0.067635
Bradyrhizobium_oligotrophicum	0.0611501	0.0333932	0.0350147	0.0321967	0.037736	0.0285365	0.0338358	0.0428192	0.0470836	0.0433687	0.0531482	0.0452151	0.0883858	0.0699749	0.149714	0.0421248	0.0198173	0.0715159	0.0472824	0.0929159	0.0564298	0.0359201	0.0359965	0.0358808	0.0366585	0.0549431	0.0358114	0.0299288	0.013612	0.0224427	0.0326503	0.0614159	0.0320619	0.0688894	0.059304	0.0195935	0.065489	0.0899914	0.0589417	0.0433803	0.0428332	0.0705969	0.0371816	0.0249079	0.0296559	0.0830862	0.0479399	0.0374293	0.0670582
Candidatus_Cloacimonas	0.061131	0.0466453	0.0297058	0.0257113	0.0561212	0.00370073	0.0139812	0.0273669	0.00439264	0.00359434	0.00192495	0.0622718	0.0171179	0.0453215	0.0023054	0.0182422	0.0145318	0.00938147	0.0202187	0.0152685	0.025958	0.0248851	0.0314275	0.00806223	0.0517931	0.00704407	0.033237	0.00495724	0.00013592	0.0150312	0.00745119	0.0216446	0.10784	0.00609678	0.0639681	0.0109412	0.206985	0.010334	0.000500636	0.0297947	0.00267628	0.00108548	0.023356	0.0362869	0.000868297	0.0396243	0.00234021	0.00692539	0.00274165
Neisseria_elongata	0.0610548	0.0304959	0.0173937	0.012803	0.0168339	0.0145098	0.0135826	0.0101118	0.0102582	0.00849533	0.00913051	0.0298105	0.0100998	0.0105339	0.0062533	0.00614374	0.0178153	0.0167311	0.0889952	0.0161679	0.0345859	0.0216671	0.0171702	0.0193572	0.0246545	0.0435983	0.00829542	0.0343909	0.00296096	0.00963209	0.00467626	0.0249112	0.0375023	0.0346601	0.0668906	0.00258988	0.0156125	0.0126088	0.0073586	0.00984464	0.0192369	0.00485684	0.0136818	0.01786	0.00687051	0.0104177	0.0287299	0.0202139	0.0234815
Cupriavidus_basilensis	0.0609753	0.054432	0.0522909	0.0570586	0.0628754	0.0456864	0.104995	0.048322	0.0563799	0.062279	0.0704009	0.0561749	0.040663	0.0554885	0.112298	0.116176	0.0263087	0.098561	0.0421696	0.0719002	0.0789426	0.0451042	0.0519076	0.0654282	0.0714479	0.0624584	0.0624919	0.044224	0.0245347	0.0343969	0.028109	0.110053	0.046448	0.106999	0.147878	0.0110112	0.0887585	0.106197	0.0635696	0.0582357	0.0433878	0.0490628	0.0548967	0.056224	0.0419856	0.105751	0.0614577	0.0514078	0.0939635
Advenella_mimigardefordensis	0.0607117	0.042732	0.0534856	0.0621579	0.0481936	0.080108	0.0458484	0.0319218	0.0496453	0.0483587	0.0272142	0.0734614	0.0157897	0.0372781	0.0247368	0.0450259	0.0160365	0.0640761	0.0515845	0.0684878	0.0677858	0.0540387	0.0375214	0.0539783	0.0626299	0.0524478	0.0483065	0.0629435	0.0078264	0.00864341	0.0280034	0.0463951	0.0345827	0.02415	0.0247009	0.00304872	0.035926	0.0346504	0.0245359	0.0607906	0.045406	0.0482667	0.0755688	0.0567124	0.0381485	0.0450521	0.0351614	0.0229917	0.0356775
Granulicella_mallensis	0.0606923	0.0467098	0.0727968	0.0749668	0.0696569	0.0580752	0.0341298	0.0243468	0.0506939	0.0208718	0.00323178	0.0947073	0.0353275	0.0545244	0.00787897	0.0141246	0.0082519	0.111713	0.0633267	0.086656	0.0224228	0.0770849	0.0590646	0.0318929	0.0380977	0.0349687	0.0537408	0.0471397	0.0101788	0.0076303	0.00711265	0.0435233	0.0307058	0.0601674	0.0486914	0.00365655	0.0578088	0.036338	0.0792787	0.162865	0.101458	0.0258319	0.045793	0.0568384	0.0102477	0.0406354	0.0411694	0.0534782	0.037573
Roseobacter_litoralis	0.0604783	0.0674213	0.0758933	0.0834612	0.0483645	0.0237545	0.0196917	0.0641743	0.122642	0.0414821	0.0109488	0.0296734	0.0296499	0.121156	0.0479536	0.0401001	0.032683	0.10015	0.0499492	0.0122799	0.114412	0.0639509	0.0453949	0.0453881	0.0576029	0.0710374	0.0454191	0.055781	0.0479426	0.0233365	0.0311796	0.0496566	0.0776558	0.038689	0.224099	0.0144816	0.220717	0.0322501	0.133336	0.047427	0.116049	0.0388101	0.0704543	0.0478434	0.018783	0.0704378	0.0677678	0.0505426	0.110792
Capnocytophaga_ochracea	0.0604511	0.0407502	0.0303343	0.0301518	0.027494	0.0359734	0.0196135	0.0644084	0.0249873	0.0596347	0.0133534	0.0409479	0.0287098	0.0327292	0.011548	0.0371157	0.0212251	0.0630967	0.0184972	0.0213048	0.0519794	0.0428036	0.0663043	0.0412932	0.0458834	0.0419728	0.0280921	0.0432791	0.0124102	0.0146511	0.0064382	0.0250404	0.0549485	0.0752516	0.0230028	0.00613208	0.0334033	0.0254627	0.0253125	0.0404623	0.0434625	0.0213244	0.0499197	0.0195343	0.00661426	0.0631886	0.0114339	0.0441074	0.0231064
Mycobacterium_avium	0.060434	0.0374211	0.0373302	0.0394237	0.0259408	0.0235476	0.0219357	0.034269	0.0106175	0.0338034	0.0310623	0.0479214	0.093255	0.0116565	0.0118497	0.0197243	0.0246055	0.0513855	0.114443	0.0635906	0.0495379	0.0392734	0.0304117	0.0437347	0.0404707	0.0511174	0.0563565	0.036682	0.482111	0.00924901	0.0392278	0.043213	0.139925	0.0577021	0.0365879	0.276962	0.0318079	0.0642241	0.0743159	0.0600149	0.0795109	0.0757901	0.0444921	0.0214573	0.0217234	0.183031	0.102201	0.0245722	0.060781
Vibrio_cholerae	0.0603292	0.0697116	0.0830286	0.103119	0.0579422	0.0397589	0.0983401	0.0778957	0.043259	0.0518046	0.138745	0.0570209	0.043567	0.0954773	0.0560125	0.0704488	0.0292644	0.0952038	0.100667	0.0784808	0.035148	0.0689359	0.0891352	0.120202	0.0502251	0.0457404	0.089397	0.0688611	0.0125523	0.0188661	0.0163055	0.0973996	0.0963091	0.0822699	0.154436	0.011006	0.189518	0.0956921	0.045848	0.170014	0.0960953	0.0760438	0.091107	0.0628613	0.0349696	0.105658	0.0582386	0.0747338	0.077623
Chthonomonas_calidirosea	0.0602953	0.0847032	0.0621571	0.0417709	0.0370206	0.0941487	0.0259935	0.075764	0.0251804	0.0132814	0.00435797	0.0454091	0.0387275	0.0793303	0.0138731	0.0830282	0.0296655	0.0134257	0.014368	0.0107965	0.0110837	0.0516453	0.0741382	0.0398991	0.0415947	0.0234743	0.0122437	0.0380144	0.00186349	0.0263755	0.0185845	0.0532335	0.0910827	0.0570528	0.0841258	0.00300454	0.0563268	0.023124	0.0208864	0.0211764	0.0522286	0.0522507	0.0969732	0.0318393	0.0121451	0.040266	0.0195093	0.0964641	0.0644196
Bifidobacterium_breve	0.0601731	0.0505398	0.0642349	0.0498119	0.0499719	0.0453545	0.0227811	0.030507	0.0385383	0.0149544	0.00435185	0.0520252	0.14662	0.0308561	0.0226717	0.0324581	0.0147344	0.0586405	0.0749209	0.0436309	0.0835715	0.0684806	0.0492601	0.0588715	0.0422505	0.0286718	0.135191	0.0622149	0.0933937	0.00445886	0.0155992	0.0268087	0.0903241	0.0281445	0.0575169	0.0439982	0.0191235	0.0272826	0.26611	0.0108455	0.0356016	0.0403931	0.055918	0.038248	0.0223798	0.0221458	0.0514365	0.0335436	0.0567627
Desulfitobacterium_hafniense	0.0601494	0.0618786	0.0851327	0.0715501	0.100225	0.0622155	0.0428327	0.0506967	0.0849306	0.014228	0.0190717	0.133765	0.0629598	0.0626317	0.0149151	0.0489984	0.0255449	0.0551916	0.0751075	0.0400743	0.0499336	0.0336825	0.0435457	0.0522285	0.0550109	0.0896127	0.0491721	0.0657259	0.00692526	0.0268465	0.0154413	0.062884	0.0615492	0.0640848	0.0620828	0.00894734	0.0712712	0.049795	0.0511038	0.0512656	0.108985	0.0528244	0.0794961	0.0748625	0.0263474	0.0970541	0.0727921	0.0504837	0.100546
Rhodanobacter_denitrificans	0.0594221	0.0431533	0.0461446	0.0642757	0.0452957	0.0530396	0.116318	0.0556543	0.0489037	0.0726201	0.173924	0.0938178	0.0495341	0.0721116	0.382398	0.0335084	0.0183936	0.0447045	0.0419589	0.200831	0.0269403	0.030454	0.0369812	0.105107	0.0372561	0.0529972	0.024457	0.0697855	0.0128733	0.016536	0.0235252	0.0309518	0.0211892	0.0253129	0.0363711	0.0254663	0.0333046	0.1317	0.0760332	0.0482602	0.0602359	0.0617769	0.0502815	0.0450699	0.031248	0.0848506	0.0294556	0.0582043	0.0549799
Laribacter_hongkongensis	0.0594219	0.0710766	0.0602799	0.052717	0.0624972	0.0967804	0.0627982	0.11076	0.0558975	0.0555965	0.0606186	0.125859	0.0568997	0.067342	0.0546333	0.0494149	0.0235171	0.103031	0.0525529	0.0787213	0.0633429	0.0922207	0.0607991	0.108372	0.124423	0.0554742	0.0584519	0.0870335	0.0136509	0.0359016	0.019489	0.0851923	0.0786635	0.113329	0.0680766	0.006999	0.0960384	0.099272	0.0722211	0.114996	0.0659249	0.0575201	0.041833	0.0504443	0.0419811	0.109317	0.056852	0.0786424	0.0737642
Deinococcus_radiodurans	0.0594088	0.0313588	0.097435	0.0393025	0.0470952	0.0330074	0.0184168	0.0206412	0.0575427	0.00945515	0.00988614	0.0440441	0.230202	0.0316174	0.0319214	0.138912	0.0155505	0.0755127	0.0477533	0.0486615	0.0678507	0.0668035	0.0655756	0.0380092	0.0251024	0.0288789	0.171464	0.0663008	0.00464679	0.0298316	0.00792084	0.0484622	0.0411951	0.0272204	0.0108541	0.00102025	0.0350076	0.00753268	0.0826123	0.022435	0.0665623	0.045688	0.0202242	0.0693526	0.0354263	0.0199306	0.170672	0.0251295	0.0171974
Kyrpidia_tusciae	0.0592412	0.0653398	0.0467777	0.127221	0.0880118	0.0587693	0.0449389	0.0346448	0.0583018	0.0132473	0.00448248	0.113262	0.0314202	0.0331236	0.011011	0.0565968	0.0362839	0.0788471	0.0467636	0.0420555	0.0617209	0.0483531	0.0611535	0.0566327	0.0542402	0.0476044	0.103308	0.111955	0.00275	0.0234521	0.00533622	0.0241288	0.098349	0.0343709	0.051222	0.00914033	0.0447464	0.0293603	0.0517939	0.0753891	0.0356433	0.0563709	0.0620189	0.0732807	0.0252608	0.0390955	0.102935	0.0648621	0.0292221
Tistrella_mobilis	0.0592372	0.0664254	0.0582345	0.0535105	0.0936433	0.0303688	0.121448	0.0599177	0.0426318	0.02373	0.0491355	0.10009	0.0667577	0.0987869	0.0430739	0.0157948	0.0421775	0.0373447	0.0111993	0.104549	0.0205551	0.0815908	0.0805931	0.0621811	0.0686681	0.0338415	0.137849	0.0534051	0.0172568	0.00749167	0.0198892	0.0173684	0.0750004	0.0497355	0.156391	0.0205911	0.0547088	0.047625	0.0207746	0.0232029	0.0316429	0.0848158	0.0353696	0.0832638	0.0166357	0.0192112	0.0367225	0.0615641	0.0684959
Alteromonas_macleodii	0.0592364	0.12315	0.0880456	0.0780705	0.0973681	0.0563962	0.0830503	0.0725526	0.148926	0.101082	0.210102	0.1555	0.0630927	0.115948	0.1019	0.0708234	0.107474	0.0791687	0.108108	0.0520897	0.075858	0.0732966	0.0898729	0.0937429	0.0685275	0.074182	0.0944529	0.0807369	0.313514	0.520015	0.360731	0.110926	0.0654362	0.132632	0.131324	0.0900597	0.0834758	0.144427	0.0573116	0.0429199	0.0434852	0.0428242	0.105719	0.049645	0.0503248	0.0972003	0.0477349	0.0847954	0.060775
Virgibacillus_sp	0.059179	0.0535177	0.0487068	0.0483023	0.0465707	0.0441189	0.0450831	0.0945602	0.0621692	0.0868103	0.0326569	0.0654915	0.0374259	0.0579458	0.0305114	0.0684823	0.0264953	0.0331517	0.0346874	0.0293653	0.0501215	0.0416227	0.0768771	0.0655486	0.0593866	0.0787088	0.0572593	0.0391444	0.0087191	0.0153345	0.0167855	0.0745696	0.0404742	0.0421635	0.0829902	0.00638085	0.0478505	0.0541265	0.0725198	0.0116748	0.0638138	0.0442652	0.0487515	0.0301336	0.0288288	0.057327	0.0314847	0.0862289	0.0893918
Dactylococcopsis_salina	0.0591696	0.108239	0.106409	0.123259	0.110414	0.208563	0.103561	0.120761	0.161052	0.0378236	0.0298331	0.106345	0.0793638	0.070196	0.0474662	0.104296	0.0425744	0.079211	0.043155	0.0668706	0.0598032	0.111241	0.0984663	0.15143	0.157899	0.142304	0.056629	0.141876	0.0281704	0.0281445	0.0238575	0.116325	0.091877	0.0734229	0.114478	0.0151417	0.137462	0.0926162	0.141949	0.0527539	0.0750501	0.0662165	0.166575	0.160706	0.0316758	0.0830334	0.166554	0.0897968	0.0599279
Oceanobacillus_iheyensis	0.0591015	0.0659312	0.0499324	0.050825	0.0507208	0.0436099	0.0460763	0.10538	0.0692491	0.0900182	0.0334559	0.0680952	0.0475971	0.151171	0.0343769	0.0627539	0.026739	0.04612	0.0483592	0.0204622	0.0457965	0.0454687	0.0766051	0.0694026	0.0533162	0.0802684	0.0428679	0.0410059	0.0164077	0.0166054	0.017702	0.0743584	0.0437294	0.0433118	0.0849605	0.00390153	0.047916	0.0833485	0.0788913	0.012979	0.0642797	0.0528314	0.0518269	0.0477689	0.0293615	0.0592759	0.0331272	0.0856377	0.0994794
Maricaulis_maris	0.0590883	0.200788	0.232927	0.100523	0.0468642	0.0437599	0.0212664	0.153331	0.180322	0.0556317	0.0272826	0.246357	0.153199	0.170285	0.0466606	0.0985538	0.104467	0.127239	0.0313725	0.0230462	0.11209	0.212536	0.206866	0.0485796	0.104201	0.182471	0.0245554	0.0499396	0.0123031	0.0298825	0.0279728	0.1577	0.0338909	0.131627	0.289895	0.0195609	0.161126	0.112243	0.059731	0.109564	0.196875	0.0946223	0.0656096	0.0666944	0.076757	0.133616	0.132029	0.190621	0.204089
Carboxydothermus_hydrogenoformans	0.0589889	0.0773206	0.0357706	0.0840394	0.0647714	0.0406879	0.0548228	0.0314193	0.0440399	0.00292058	0.0211792	0.0293487	0.0322755	0.0351866	0.00526778	0.0396583	0.0320662	0.0701962	0.0115398	0.0453363	0.051896	0.0514848	0.0521292	0.0515523	0.144885	0.0232213	0.0419048	0.100815	0.00949648	0.0146763	0.00649398	0.0195975	0.123363	0.0400104	0.0607796	0.00532673	0.0538903	0.043322	0.117083	0.045052	0.0561007	0.0408448	0.0871453	0.0787203	0.0120483	0.0652279	0.0516003	0.0605423	0.0451691
Pandoraea_oxalativorans	0.0588033	0.0532443	0.0538924	0.0428009	0.0567385	0.0423604	0.0677336	0.0597442	0.059606	0.0412028	0.0514264	0.0656317	0.0528457	0.059593	0.0331153	0.103558	0.030034	0.0692287	0.053185	0.0697194	0.0747636	0.0518794	0.0566876	0.0527077	0.0570929	0.0547176	0.0659359	0.0402907	0.00996722	0.0206941	0.0231722	0.0990002	0.0497053	0.0763369	0.0613503	0.00944573	0.0627051	0.0844753	0.0478407	0.0630429	0.0633013	0.0490988	0.048963	0.0447418	0.0461486	0.083322	0.0437811	0.0530147	0.0722222
Pseudomonas_knackmussii	0.0588009	0.107417	0.0452048	0.0538002	0.0538652	0.0403074	0.0362773	0.0559602	0.029768	0.0535706	0.0777629	0.0795427	0.053285	0.0775133	0.0240029	0.025037	0.058671	0.109417	0.0283109	0.0181287	0.0378468	0.0638719	0.0628194	0.0336548	0.0120027	0.0587398	0.0272845	0.0268536	0.18577	0.233872	0.283277	0.0223856	0.0302326	0.0438273	0.0343281	0.338166	0.0708378	0.0686229	0.0581188	0.0788078	0.0697349	0.0241299	0.0645816	0.0632179	0.038056	0.0297112	0.0706647	0.0657989	0.0656082
Azotobacter_vinelandii	0.0585952	0.0570182	0.0248698	0.0321286	0.0324297	0.0350248	0.071676	0.0381888	0.0459097	0.0529383	0.217358	0.042757	0.0441197	0.0366835	0.0872033	0.0335399	0.0560309	0.0475245	0.0382812	0.0475349	0.0360801	0.0317141	0.0267232	0.0592422	0.0437077	0.0202974	0.0700814	0.0335498	0.536951	0.765758	0.795174	0.0320405	0.0441607	0.0949928	0.0317586	1.02163	0.0295947	0.0573927	0.045115	0.0191771	0.0302582	0.0343317	0.0366434	0.0441668	0.0911845	0.0388864	0.0611684	0.031256	0.0380762
Agrobacterium_tumefaciens	0.0585418	0.0716093	0.0523655	0.0527231	0.0662112	0.064231	0.059642	0.0505773	0.0306062	0.0796338	0.0418122	0.0372148	0.0553452	0.10929	0.0350452	0.0429141	0.0353219	0.112019	0.0432367	0.0315897	0.0633535	0.0601318	0.0630036	0.0585721	0.116537	0.0527564	0.0307881	0.0678527	0.0834202	0.0194398	0.0529668	0.0726081	0.0810333	0.0843407	0.0567141	0.0855027	0.0465424	0.0306431	0.0749063	0.0747801	0.0367185	0.0949431	0.0579859	0.0855714	0.0842256	0.0520407	0.10562	0.095342	0.0498816
Mesorhizobium_loti	0.0583702	0.0265288	0.0265691	0.0371931	0.0362738	0.0360806	0.0258695	0.0271892	0.01692	0.0770542	0.0362206	0.034053	0.0258287	0.0450535	0.0289753	0.0334264	0.0839358	0.073644	0.0122432	0.062933	0.075385	0.0256731	0.0396802	0.0272067	0.0259764	0.0285937	0.0345238	0.0236615	0.0536431	0.0354933	0.0566094	0.0397651	0.0623578	0.0546756	0.0578428	0.0386209	0.0504673	0.00978893	0.0804617	0.0332163	0.0251363	0.0256162	0.0333984	0.040507	0.194458	0.0463717	0.0384583	0.0764725	0.0444682
Caldilinea_aerophila	0.0581596	0.0531088	0.0385867	0.0921588	0.0470524	0.0846639	0.0499044	0.0431363	0.096102	0.0410963	0.0136906	0.103002	0.154204	0.0238739	0.0800064	0.0868529	0.0193259	0.189641	0.015462	0.124823	0.153381	0.040308	0.0392565	0.0423515	0.143723	0.0059907	0.122915	0.076042	0.0137446	0.0162966	0.00166266	0.0488128	0.0621979	0.174044	0.0242505	0.0112743	0.17708	0.0712588	0.218455	0.0474338	0.13017	0.0891035	0.0862004	0.0450687	0.0007964	0.0505975	0.0883768	0.0555144	0.0280656
Helicobacter_heilmannii	0.0580534	0.0413768	0.0564784	0.0601956	0.0714677	0.0287754	0.0225246	0.0415315	0.0721534	0.0136994	0.00460649	0.00267821	0.0139851	0.0831401	0.00464317	0.0338158	0.0417278	0.0244543	0.0269564	0.00761352	0.0445701	0.0261772	0.0691515	0.0764475	0.0324588	0.0426858	0.0173386	0.0151256	0.00176548	0.0169682	0.0206414	0.0315522	0.00189138	0.0309244	0.145858	0.0111231	0.0531183	0.0206278	0.0105945	0.112407	0.0402871	0.0819059	0.0724898	0.0518721	0.010838	0.0151306	0.157469	0.025668	0.0712293
Pandoraea_sputorum	0.0577979	0.0522192	0.0531896	0.0418673	0.0556458	0.0412725	0.0667828	0.0586335	0.0592439	0.0408313	0.0503953	0.0644377	0.0508777	0.058222	0.0328757	0.102921	0.0295876	0.0685108	0.0529606	0.0679959	0.0733612	0.0509488	0.0555245	0.0518291	0.056336	0.0541072	0.0656501	0.0392918	0.0099137	0.0201631	0.0230678	0.0984725	0.048533	0.0758445	0.0605417	0.00932348	0.0623673	0.0841082	0.0462735	0.0628845	0.0624601	0.048713	0.0481555	0.0432374	0.0457533	0.081811	0.0427946	0.0524825	0.0712631
Mesorhizobium_opportunistum	0.0577512	0.0257003	0.0251053	0.0362031	0.0388194	0.0353948	0.0251639	0.0211226	0.0449755	0.0234081	0.0175134	0.0277034	0.0240176	0.0450674	0.0115598	0.0315646	0.019585	0.0816677	0.012012	0.0719618	0.0247746	0.0258336	0.0292317	0.0240717	0.0231701	0.0232214	0.0299038	0.00858985	0.0201157	0.00767588	0.0199226	0.0312083	0.0440913	0.0444798	0.024207	0.0241659	0.0498566	0.00932221	0.0714986	0.0341993	0.0251728	0.0248455	0.0336877	0.0285324	0.0652944	0.0468533	0.0382389	0.0728561	0.0302387
Thermoanaerobacter_mathranii	0.0574577	0.0580731	0.0630802	0.0720149	0.0505062	0.0707659	0.0317139	0.0548659	0.0477849	0.0204036	0.00636556	0.069328	0.0402774	0.063393	0.0042894	0.0641243	0.0548425	0.0560422	0.0722687	0.0316866	0.0365557	0.0571821	0.0800991	0.0345788	0.0524692	0.0460102	0.0401225	0.0478851	0.0088138	0.00464117	0.01158	0.0347875	0.0422639	0.0260432	0.0272481	0.00702296	0.056989	0.0485682	0.0228973	0.0252576	0.0856648	0.0352541	0.0629479	0.0486026	0.0196968	0.0515373	0.0196117	0.025528	0.0545475
Clostridium_saccharolyticum	0.0574384	0.0217505	0.0478146	0.00930009	0.0522456	0.0278422	0.00427634	0.0252522	0.0452565	0.00901125	0.000851539	0.0206254	0.0505456	0.0227802	0.00647953	0.022737	0.0124147	0.106929	0.0337851	0.010609	0.00892711	0.0353377	0.0503595	0.00613096	0.0192896	0.00932449	0.0280617	0.0142072	0.00629027	0.0152095	0.00209804	0.0189384	0.0232476	0.00543423	0.00993389	0.00321617	0.00823315	0.0748975	0.00342491	0.174304	0.0348911	0.0343228	0.0650763	0.0246261	0.0127656	0.0192455	0.00986141	0.017345	0.0312092
Komagataeibacter_xylinus	0.0573726	0.0388848	0.0560531	0.024999	0.023536	0.0302435	0.145298	0.047171	0.0651907	0.029505	0.0727511	0.0547334	0.0395282	0.032691	0.0286602	0.0262108	0.0213699	0.0304262	0.0236417	0.196548	0.0239909	0.040158	0.0320923	0.0316229	0.0341801	0.0345341	0.0337795	0.0290635	0.0289223	0.00939774	0.0141115	0.0277526	0.0203126	0.0507632	0.0258843	0.025155	0.03826	0.0348778	0.0304152	0.0233409	0.0402529	0.0265127	0.0269751	0.0240326	0.026612	0.0243561	0.0304903	0.0523701	0.041564
Sphaerobacter_thermophilus	0.0573471	0.0146721	0.0256342	0.00656713	0.0300117	0.0139489	0.00363614	0.013795	0.0129263	0.0148198	0.00170389	0.0377224	0.0299588	0.0197744	0.0121823	0.0324541	0.00615765	0.0218323	0.00431724	0.012324	0.173509	0.0167214	0.0169249	0.0155933	0.0137198	0.00802683	0.0745166	0.0080986	0.000234116	0.00125327	0.00433234	0.0192269	0.0437289	0.0110517	0.00508924	0.00317106	0.00624373	0.0107047	0.00395362	0.00451277	0.0233094	0.0210868	0.0474445	0.0172946	0.00277081	0.0152741	0.0198018	0.0100497	0.0501213
Desulfurella_acetivorans	0.0573193	0.0384425	0.0399034	0.0517666	0.0436526	0.0384307	0.0273194	0.0575151	0.0215013	0.0109811	0.00664619	0.0267016	0.0867404	0.0265681	0.00221033	0.0145315	0.0162956	0.163612	0.0545864	0.0258933	0.128302	0.0245131	0.0224985	0.0311319	0.0219106	0.00443712	0.0157051	0.0301212	0.00577217	0.0101033	0.00261172	0.0173739	0.0484346	0.0318534	0.018004	0.00409324	0.0167134	0.0427063	0.0215882	0.0739541	0.0637778	0.0859937	0.0391341	0.0192285	0.00743859	0.0291579	0.0291177	0.0155474	0.038492
Bdellovibrio_exovorus	0.0571723	0.0123549	0.0311548	0.0594209	0.034057	0.0953445	0.0347026	0.0132407	0.0984454	0.00967984	0.0214518	0.0852181	0.0637	0.03973	0.00912199	0.0266004	0.0167086	0.0322719	0.0601386	0.00769969	0.020606	0.0198767	0.0359579	0.0505085	0.0250881	0.0208983	0.0932601	0.0806038	0.000831934	0.00654082	0.00132035	0.0160106	0.0974088	0.0277218	0.066461	0.000534242	0.0158505	0.03538	0.0284365	0.0359301	0.0182922	0.0296085	0.0262105	0.0386921	0.0331206	0.0266076	0.0207188	0.104806	0.026259
Mesorhizobium_ciceri	0.0570033	0.0248996	0.0238932	0.035657	0.037369	0.0337439	0.0279465	0.0210789	0.0212896	0.0186744	0.0175767	0.0272989	0.0242705	0.0442656	0.0107678	0.0305233	0.0200637	0.0733703	0.0121508	0.0779819	0.0255982	0.0275489	0.0308805	0.0244279	0.024749	0.0233952	0.0289516	0.0321939	0.0201087	0.0126454	0.0204759	0.0292852	0.0434815	0.0329363	0.0410683	0.0233482	0.0477251	0.0101696	0.070137	0.0540678	0.0238269	0.0252035	0.0356276	0.0269139	0.0419854	0.0455328	0.0360869	0.0702404	0.0288651
Xanthobacter_autotrophicus	0.0569141	0.0360952	0.0475085	0.0479156	0.0662306	0.126683	0.0356011	0.0387146	0.0581007	0.0262402	0.0376402	0.068092	0.0530545	0.0763524	0.0310436	0.0497894	0.024189	0.0853464	0.0273437	0.0177437	0.0464416	0.0420088	0.0492551	0.0466865	0.0650235	0.239193	0.0489291	0.0359788	0.0108389	0.0108233	0.00745469	0.0580083	0.0671883	0.0280954	0.0811866	0.00484853	0.0327601	0.013961	0.0154595	0.0599997	0.0475286	0.0166467	0.0444436	0.0319702	0.0376043	0.0341624	0.126127	0.0711144	0.0538757
Leisingera_methylohalidivorans	0.056768	0.0909349	0.102034	0.0743181	0.0887992	0.0564205	0.0340202	0.103534	0.0581925	0.0624178	0.0115258	0.0976243	0.121488	0.111643	0.028336	0.0989	0.0543817	0.104605	0.0714693	0.0668781	0.0922282	0.0854375	0.0903088	0.0569284	0.0592376	0.112269	0.0823613	0.0588813	0.0100447	0.0154283	0.0136364	0.0889175	0.0693632	0.0683708	0.0831722	0.00810034	0.0977135	0.0750322	0.0708726	0.0604842	0.10521	0.0905268	0.0550702	0.084292	0.0235839	0.0911114	0.0718339	0.0544342	0.0652207
Alcanivorax_pacificus	0.0566865	0.0399267	0.0384512	0.0434431	0.0304374	0.0309935	0.0129395	0.0331789	0.0153927	0.00509559	0.00868166	0.0322853	0.00779933	0.0225621	0.014155	0.0059973	0.0101833	0.0614346	0.0887355	0.06446	0.0349071	0.0220223	0.0431107	0.0166479	0.112529	0.0314161	0.042185	0.0485329	0.00678043	0.0585539	0.0420494	0.0128538	0.0160802	0.0166552	0.00633572	0.00609179	0.0304458	0.0308888	0.00559035	0.04094	0.0289749	0.0882733	0.0487217	0.0431527	0.0125838	0.0446663	0.0255859	0.0110492	0.0523949
Marinobacter_hydrocarbonoclasticus	0.0566646	0.0275456	0.0249388	0.0302739	0.0270305	0.017887	0.0441086	0.025796	0.029498	0.0225672	0.0484808	0.043433	0.0163517	0.0229443	0.0414739	0.0177272	0.0166454	0.0530762	0.0289854	0.0361554	0.0162566	0.0268192	0.0392243	0.0343534	0.028954	0.0322688	0.012381	0.0300525	0.00460013	0.0118793	0.0154172	0.0235233	0.0312085	0.029159	0.0255862	0.00681041	0.0643982	0.0299018	0.0432711	0.0381694	0.0337716	0.0352169	0.0279727	0.03783	0.0100454	0.0295573	0.0290764	0.0500466	0.0237614
Desulfobulbus_propionicus	0.0564813	0.138036	0.106896	0.14676	0.0934181	0.0570572	0.107134	0.18022	0.105461	0.0425125	0.0112853	0.106511	0.0609357	0.0970347	0.0580279	0.130381	0.0656072	0.0921179	0.0698279	0.0426663	0.0865786	0.0875978	0.117246	0.0412507	0.0466165	0.0500941	0.116199	0.11897	0.0374333	0.0779007	0.0192972	0.168425	0.0219218	0.0876012	0.0111193	0.0129738	0.251996	0.133441	0.0255558	0.145446	0.0434818	0.0135636	0.0344876	0.0408452	0.0514687	0.0625889	0.0888212	0.0999292	0.185809
Cupriavidus_taiwanensis	0.0563126	0.0418692	0.0568425	0.0395156	0.0498096	0.0344275	0.0979268	0.0520103	0.0653492	0.071952	0.0486965	0.0600785	0.0400263	0.0603892	0.0468447	0.0449201	0.0288237	0.150277	0.0469891	0.0931125	0.0549395	0.0534352	0.0555638	0.0538219	0.0580238	0.0446025	0.0688608	0.0390837	0.00874482	0.0218358	0.0171172	0.0834598	0.0469307	0.0858485	0.0865293	0.00912561	0.068094	0.0596452	0.0431777	0.0430693	0.0428226	0.0424163	0.045325	0.0438682	0.0300845	0.0775761	0.041912	0.0565071	0.069824
Mesorhizobium_huakuii	0.0561174	0.0239101	0.0251737	0.0402517	0.0357386	0.0345303	0.0241848	0.0241656	0.0162363	0.0747499	0.0372075	0.0318407	0.0224624	0.0428122	0.0294323	0.0310374	0.0840466	0.0706876	0.0101101	0.0712444	0.0432696	0.0254077	0.0313074	0.0261473	0.0243695	0.0256677	0.0259181	0.0220467	0.0535705	0.0355923	0.0562424	0.0376422	0.0616407	0.0518735	0.0551726	0.0369061	0.0495478	0.00841427	0.0670769	0.0312885	0.0240875	0.0228303	0.0332113	0.0400756	0.19292	0.0448188	0.0360188	0.0736596	0.0438299
Cupriavidus_metallidurans	0.0559978	0.0411548	0.0408766	0.0374863	0.0478211	0.0331673	0.0828556	0.0475394	0.067473	0.0635331	0.0451233	0.0581162	0.0345475	0.0484561	0.0396214	0.04468	0.0260047	0.0642612	0.0456821	0.0879801	0.0484553	0.0488602	0.0532521	0.0450229	0.0579758	0.0460372	0.0655427	0.0389478	0.00877266	0.021298	0.0181615	0.0762145	0.0447345	0.0768106	0.0821589	0.00883153	0.0649456	0.0561064	0.0351499	0.0413198	0.0398765	0.0405324	0.0451625	0.042526	0.034802	0.0862831	0.0386689	0.0494762	0.0670254
Rickettsia_rickettsii	0.0559592	0.0546972	0.0930378	0.141228	0.177611	0.141647	0.0573359	0.0810498	0.103259	0.0200784	0.013705	0.0950097	0.0626931	0.0583274	0.041086	0.032914	0.0609064	0.0235016	0.0420741	0.091541	0.0329138	0.0669232	0.0589618	0.090124	0.0879091	0.0624826	0.0885334	0.162045	0.00356128	0.0235223	0.0135128	0.0347523	0.0684966	0.0718542	0.143193	0.00412685	0.112549	0.0441974	0.0589002	0.0555179	0.0810995	0.0713811	0.195514	0.10267	0.00982914	0.0780274	0.0861336	0.0401884	0.0468149
Methylococcus_capsulatus	0.0559037	0.0652287	0.0529826	0.0237472	0.0429189	0.0717835	0.0260833	0.0125664	0.0573415	0.013735	0.040166	0.0464256	0.00969994	0.0222521	0.0480396	0.0146212	0.0216941	0.0100105	0.113129	0.0390624	0.0310293	0.0590465	0.0367714	0.0350414	0.0406457	0.06915	0.0163474	0.0402475	0.0064771	0.0391868	0.00766596	0.0436887	0.0263677	0.0133422	0.0698464	0.00519341	0.25615	0.115356	0.0101518	0.102309	0.0574295	0.0211027	0.0270901	0.0294311	0.025337	0.0513013	0.050766	0.0711676	0.141457
Cupriavidus_necator	0.0555651	0.0428712	0.0416041	0.0395916	0.050815	0.034309	0.0961187	0.0542632	0.0641496	0.070861	0.0515159	0.0600778	0.0389444	0.0530242	0.0616903	0.0452576	0.0277771	0.0786112	0.0477463	0.0939244	0.0588801	0.0551264	0.0561098	0.0536371	0.0605807	0.0446004	0.070448	0.0391778	0.008829	0.0219433	0.0171433	0.0935434	0.047654	0.0881559	0.0851556	0.009791	0.0715904	0.0694623	0.0402645	0.0475579	0.044279	0.0428524	0.0447746	0.0435175	0.0306097	0.0779402	0.0447309	0.0582494	0.0716075
Cellulophaga_algicola	0.0553099	0.0885222	0.0792175	0.0632628	0.0545708	0.0656316	0.0285206	0.0617683	0.037008	0.0522764	0.018814	0.0531934	0.0747915	0.121025	0.0232618	0.0945001	0.0390973	0.0197351	0.0660393	0.00582308	0.0687872	0.100236	0.0682764	0.0637845	0.0676214	0.0793407	0.0422009	0.0434408	0.00422498	0.0155397	0.00647924	0.044437	0.0200183	0.0373895	0.0507936	0.00205737	0.0411879	0.0355885	0.0365019	0.0389235	0.0504771	0.0252362	0.0630505	0.0316774	0.0101111	0.0559718	0.0576486	0.071044	0.0611146
Cyanobacterium_aponinum	0.0550964	0.0730803	0.0842432	0.0852009	0.0888347	0.159708	0.0661947	0.0841106	0.102717	0.0488487	0.0246868	0.158705	0.0560197	0.0688783	0.0303272	0.0842794	0.0379493	0.096499	0.0755739	0.0420054	0.0578831	0.0892769	0.0861146	0.100724	0.10918	0.0830108	0.0720757	0.109565	0.0286269	0.0279392	0.0173799	0.104733	0.0675671	0.0514998	0.134763	0.0101903	0.107675	0.124654	0.0510424	0.0529693	0.0635256	0.0479119	0.11212	0.109298	0.0318569	0.122626	0.0585155	0.0691114	0.0783013
Deinococcus_gobiensis	0.0549401	0.0450933	0.0243783	0.0362677	0.0434903	0.0292937	0.0167495	0.0567849	0.0273181	0.00947106	0.0333314	0.0665565	0.295834	0.017699	0.0135597	0.0835558	0.0247635	0.0737798	0.037346	0.039923	0.0885507	0.0442627	0.0330312	0.0260685	0.030223	0.0261425	0.129751	0.0131364	0.00335555	0.00870039	0.00523576	0.0173233	0.0942015	0.0250955	0.0138356	0.0020836	0.0426504	0.00349773	0.074546	0.0206261	0.0362337	0.0192743	0.0278512	0.0346877	0.0388455	0.0227273	0.215038	0.0393279	0.025681
Opitutus_terrae	0.054912	0.0930725	0.110196	0.103349	0.0562301	0.0488082	0.0664652	0.154298	0.182103	0.0387319	0.00486388	0.0373525	0.035368	0.0808821	0.0468571	0.0389699	0.0476549	0.160778	0.0847283	0.0611242	0.0838356	0.134293	0.0755625	0.0457033	0.240504	0.0187606	0.109262	0.0474782	0.0158422	0.0219708	0.0194267	0.0583159	0.0315325	0.115467	0.107583	0.0104833	0.0105934	0.0353017	0.0090021	0.194318	0.0912457	0.0821315	0.100764	0.0966805	0.0463571	0.0555912	0.134652	0.0469805	0.0544199
Desulfococcus_oleovorans	0.0547681	0.0160348	0.0235897	0.058882	0.038352	0.0407089	0.0278765	0.0155136	0.0118812	0.0473293	0.0192381	0.00883745	0.0188092	0.0191827	0.0108343	0.0080357	0.00953688	0.0163455	0.00671907	0.0762353	0.0415973	0.0488829	0.0205928	0.0163829	0.0205757	0.0122974	0.0342664	0.0318125	0.00428005	0.0172039	0.00344867	0.00670985	0.0318899	0.0615285	0.0338258	0.00298174	0.0226202	0.0151627	0.0378954	0.0239215	0.0140361	0.0133431	0.0251145	0.0232571	0.006218	0.0260557	0.0514284	0.0341217	0.0123896
Exiguobacterium_sibiricum	0.0547192	0.0588162	0.0596405	0.0555452	0.0504963	0.0515423	0.0461178	0.0820726	0.0652127	0.0927822	0.0288532	0.0681154	0.0546689	0.0902342	0.0278074	0.0630963	0.0270846	0.0630102	0.0442666	0.01182	0.0539822	0.0579495	0.0740552	0.0663566	0.0661177	0.0783954	0.0439473	0.0598114	0.00852038	0.0201927	0.0209123	0.0642687	0.0554673	0.0583014	0.0837929	0.00517844	0.0816433	0.0650326	0.0736106	0.01759	0.041198	0.0474919	0.0532285	0.0400016	0.027126	0.0707374	0.0594567	0.0873544	0.0955017
Exiguobacterium_antarcticum	0.0546481	0.059059	0.0586133	0.0555025	0.0503431	0.0476862	0.0460275	0.0821415	0.0651747	0.0927732	0.0289086	0.0680703	0.054618	0.0902566	0.027703	0.0629581	0.027073	0.0630937	0.0442388	0.0124029	0.0539134	0.0586196	0.0743472	0.0663191	0.0660547	0.078288	0.0421635	0.0597498	0.00858911	0.0201782	0.0208889	0.0642372	0.0554283	0.0582486	0.0836808	0.00517802	0.0816433	0.0650333	0.073306	0.0175261	0.0410553	0.0472249	0.054198	0.0399925	0.0271225	0.0707155	0.0591678	0.0872719	0.0956082
Desulfovibrio_magneticus	0.0545181	0.0226425	0.0376357	0.0281808	0.0136513	0.020761	0.00717513	0.0233158	0.0252343	0.00597603	0.0105355	0.0176018	0.0191854	0.0427962	0.00811472	0.0228903	0.0153361	0.0177089	0.0764929	0.0126167	0.0179186	0.0201444	0.023841	0.019202	0.0229179	0.0169889	0.031024	0.0135051	0.00157957	0.00721313	0.0021923	0.0416229	0.0263181	0.0226535	0.0253241	0.00153382	0.00604046	0.0174547	0.00588665	0.0157436	0.0298134	0.0368394	0.0142744	0.0109523	0.00419663	0.0103923	0.0173097	0.00922009	0.00930429
Parabacteroides_distasonis	0.0543212	0.10646	0.111679	0.0694046	0.0639994	0.0594631	0.0211502	0.081462	0.0452856	0.0293832	0.0223389	0.0429108	0.0537368	0.166631	0.0657484	0.123635	0.0145203	0.040715	0.0426077	0.0436575	0.0414706	0.0477414	0.0991479	0.0546554	0.036759	0.141403	0.0217106	0.0257478	0.0235946	0.00644434	0.0125735	0.0987464	0.0302032	0.0387501	0.105792	0.0218929	0.0156576	0.124906	0.0712437	0.328785	0.0699393	0.0320059	0.0517199	0.0309066	0.0490466	0.0390273	0.0897899	0.0706236	0.0604617
Candidatus_Pelagibacter	0.0543085	0.0370304	0.0908497	0.0784971	0.0422793	0.0325043	0.0157367	0.0252481	0.0591831	0.00524837	0.0173239	0.0361226	0.0360468	0.0275361	0.018562	0.0356756	0.0184251	0.0122071	0.0293172	0.074763	0.013083	0.0342855	0.0265212	0.0696782	0.014745	0.0526304	0.0521338	0.118689	0.00977933	0.00222872	0.0142395	0.0473304	0.0878307	0.0171655	0.0368319	0.00485704	0.0357254	0.0524445	0.0359125	0.00972164	0.0547428	0.083761	0.0454971	0.0810149	0.0371598	0.0630004	0.0252754	0.0299081	0.018985
Halorhodospira_halophila	0.0539244	0.0713525	0.0731247	0.0619999	0.0466701	0.0441847	0.0475042	0.055298	0.0251352	0.0245193	0.0150487	0.117946	0.0119312	0.0794667	0.0458358	0.113778	0.0844946	0.0131451	0.0754432	0.0308859	0.0528074	0.0478401	0.0631639	0.0411469	0.0765968	0.0370152	0.0483702	0.0322338	0.00494691	0.022272	0.0229047	0.106686	0.018314	0.0596031	0.0708125	0.0083627	0.12031	0.0329432	0.00906764	0.0640428	0.1363	0.0655052	0.055288	0.0333787	0.0108	0.0352922	0.100923	0.0481597	0.102925
Bordetella_parapertussis	0.0535604	0.0491385	0.0459822	0.0344407	0.0403665	0.0390394	0.0470116	0.051204	0.0526983	0.0352831	0.10076	0.0583433	0.0300699	0.0409092	0.0803715	0.0496352	0.0215916	0.0559005	0.0431797	0.190486	0.0546818	0.0440903	0.0397826	0.0671408	0.0318526	0.0462551	0.0373819	0.0313382	0.0074175	0.014839	0.0115653	0.0656589	0.043511	0.0507287	0.0425159	0.00758082	0.0466959	0.0638796	0.0344061	0.0553685	0.0450737	0.0375115	0.0341445	0.0354472	0.0190044	0.0616575	0.0387779	0.0598097	0.0555179
Pseudoalteromonas_sp	0.0534524	0.0582301	0.0583859	0.0547424	0.0663793	0.043978	0.039234	0.0436912	0.0517489	0.0825855	0.0663087	0.0408364	0.0579276	0.0504755	0.0349401	0.0527116	0.0378766	0.106818	0.0625203	0.0175946	0.08874	0.048639	0.0817393	0.0524139	0.0510801	0.0354756	0.0355925	0.0557969	0.0283243	0.100498	0.0424212	0.0686338	0.0940127	0.0597912	0.0775204	0.0163854	0.0514376	0.0461864	0.0973737	0.0353197	0.0543793	0.0515228	0.0507633	0.0495928	0.0330375	0.0380148	0.0433265	0.0648132	0.0542983
Geobacter_bemidjiensis	0.0534391	0.0538489	0.0344224	0.047347	0.046089	0.0444529	0.0353131	0.048917	0.0458485	0.0142985	0.0244622	0.0802675	0.0222471	0.0234834	0.0239404	0.0282277	0.0259115	0.0427593	0.0204292	0.0275178	0.0479892	0.033963	0.0663084	0.0342605	0.0384397	0.0385127	0.0605145	0.0357272	0.0320148	0.0429479	0.0364855	0.0127708	0.0326963	0.0421144	0.0484587	0.0169082	0.0279578	0.0365341	0.0195214	0.0287664	0.0489617	0.0247299	0.0383287	0.0374283	0.0163451	0.0439173	0.0243554	0.0461608	0.0544202
Thermobaculum_terrenum	0.0530108	0.0538321	0.0738022	0.0951637	0.0521688	0.0911596	0.0198309	0.0949576	0.0745553	0.0211062	0.00849875	0.0396057	0.0707531	0.0582163	0.0330123	0.0745728	0.0473653	0.0361874	0.066253	0.0410391	0.0522918	0.0491721	0.0648137	0.036141	0.0661617	0.0471841	0.0643979	0.0386506	0.0022241	0.0137982	0.0158732	0.0282712	0.0919052	0.0327642	0.0089445	0.0156634	0.0416217	0.0157095	0.0142611	0.104873	0.138678	0.0585479	0.060641	0.0383613	0.00810779	0.0543404	0.102981	0.0670753	0.0514059
Trichodesmium_erythraeum	0.0528657	0.0846076	0.0801836	0.141489	0.115719	0.168416	0.0817188	0.0869748	0.122151	0.0434759	0.0566626	0.107179	0.0701867	0.0707173	0.0353575	0.101092	0.0443203	0.0505583	0.0581935	0.0704449	0.128655	0.111659	0.0911074	0.1166	0.149676	0.10027	0.0845564	0.155247	0.0150934	0.0216644	0.0184786	0.0923993	0.0737481	0.0679491	0.135105	0.0111435	0.103792	0.0492119	0.0568488	0.0640877	0.0617227	0.0657221	0.15594	0.148534	0.034648	0.0809838	0.0795439	0.0772058	0.0636578
Pseudomonas_syringae	0.0528407	0.128656	0.0279376	0.0562282	0.0573795	0.065132	0.0498136	0.0282805	0.0777053	0.153288	0.384307	0.0641012	0.0486227	0.0444102	0.0954084	0.0252721	0.205229	0.0666211	0.0666259	0.0728406	0.0407951	0.026983	0.0435101	0.0632212	0.0884232	0.0168475	0.163301	0.0911587	0.916508	2.60101	1.23153	0.0497159	0.0454489	0.0486296	0.0225945	1.54546	0.061849	0.055791	0.049095	0.0280573	0.0403601	0.0457721	0.0649307	0.0798155	0.300894	0.0207439	0.0571054	0.0394461	0.0793551
Dehalobacter_sp	0.0527719	0.0660915	0.0862331	0.0867369	0.0858766	0.0587325	0.028534	0.0681269	0.0418083	0.0137805	0.00597428	0.0797484	0.0643588	0.0529938	0.00890529	0.0296431	0.0255288	0.0378176	0.0522318	0.0514649	0.0425497	0.0394107	0.0507952	0.0482915	0.0759333	0.0760903	0.0647521	0.0584876	0.00352122	0.0167388	0.00710208	0.0430826	0.0514511	0.0650782	0.0381169	0.00390272	0.0666762	0.0685263	0.00454503	0.0284967	0.0861217	0.0365056	0.0804942	0.0620855	0.0231382	0.051405	0.145923	0.0369639	0.0825771
Advenella_kashmirensis	0.0527123	0.0407069	0.0526749	0.0559689	0.0458957	0.0690636	0.0438985	0.0308932	0.0474923	0.0468267	0.026355	0.0714834	0.0151553	0.0351499	0.0245018	0.0410197	0.0127516	0.0569645	0.0356146	0.0682636	0.0675204	0.0527298	0.0373201	0.0521496	0.0576013	0.0513911	0.0461124	0.0618849	0.00641671	0.00854607	0.0113907	0.0444875	0.0272661	0.0265493	0.0229993	0.00294973	0.031919	0.0314662	0.0242926	0.0413755	0.0302891	0.0445957	0.0754109	0.0554268	0.0345094	0.0277779	0.0343013	0.0225104	0.0352252
Ruminococcus_bicirculans	0.0526015	0.0340263	0.0400124	0.0635884	0.0386702	0.0245044	0.0309641	0.0101445	0.0384831	0.0488272	0.00128664	0.111548	0.0302146	0.0304578	0.00299888	0.00468055	0.0313477	0.0365923	0.0557481	0.0318099	0.109064	0.01548	0.0404347	0.0263466	0.0636468	0.0439519	0.0723425	0.0943102	0.00154172	0.00256739	0.0120828	0.0137275	0.0206258	0.0933845	0.0770355	0.00502824	0.111231	0.0320314	0.176643	0.0703371	0.0302638	0.0273342	0.083397	0.0881129	0.0106809	0.0296252	0.060704	0.0361234	0.0654084
Dyella_jiangningensis	0.0524097	0.052171	0.0352107	0.0753559	0.0482968	0.0470018	0.148642	0.0599523	0.0677616	0.0717378	0.241266	0.0619288	0.0632635	0.124993	0.449924	0.118784	0.0245807	0.0500835	0.0833708	0.235132	0.0321264	0.0569064	0.0637889	0.0760623	0.0277404	0.0224657	0.0587985	0.0439359	0.0145841	0.0422259	0.0240346	0.0859865	0.0346456	0.0548736	0.0404457	0.0237651	0.0381885	0.098768	0.115146	0.0604001	0.0512548	0.0389735	0.0501065	0.05565	0.0181553	0.085382	0.065893	0.0603787	0.0340487
Belliella_baltica	0.052249	0.0721234	0.0408466	0.0430512	0.115552	0.0491781	0.0674757	0.0858549	0.0636555	0.0130889	0.00347489	0.0480482	0.0409222	0.0654746	0.00674105	0.00623015	0.0319669	0.028207	0.0442851	0.0504381	0.0251883	0.0700191	0.0339064	0.0468191	0.0702914	0.0676322	0.0100887	0.046304	0.00507741	0.000184544	0.0314667	0.0391685	0.017723	0.00557002	0.0532397	0.00717078	0.0562483	0.099781	0.000612929	0.00711405	0.0272891	0.000832279	0.0506453	0.0185724	0.0188177	0.112458	0.0325773	0.026654	0.0632474
Bordetella_avium	0.0522417	0.048295	0.0435273	0.0354732	0.0423036	0.0396341	0.0497756	0.0495128	0.0570912	0.0352309	0.111704	0.0535124	0.0360358	0.0391008	0.092909	0.0621653	0.0231964	0.0602374	0.0487974	0.111329	0.0651076	0.0425876	0.0396468	0.071701	0.0326857	0.0465927	0.0486562	0.0334968	0.00774834	0.0153402	0.012406	0.0659105	0.0558996	0.050626	0.050258	0.00766849	0.0593959	0.0674005	0.0357716	0.0573797	0.0437746	0.0403187	0.0378538	0.043768	0.021219	0.0609041	0.0367157	0.0608894	0.0558347
Burkholderia_phymatum	0.0519402	0.0407626	0.0355465	0.0354778	0.0485157	0.029124	0.0576267	0.0436156	0.0506819	0.0588654	0.0395124	0.0525986	0.0320167	0.0407889	0.0598508	0.054487	0.0230128	0.0499671	0.0536369	0.0603287	0.0539014	0.0433527	0.0425296	0.0529719	0.0438511	0.0402014	0.0672448	0.032562	0.00891408	0.0162019	0.0125912	0.0619734	0.043317	0.0942558	0.0564728	0.00734516	0.0506436	0.0565395	0.0393005	0.052894	0.0405695	0.0340232	0.0398082	0.0373813	0.0222011	0.0653221	0.0608134	0.0422375	0.0628922
Dyella_japonica	0.0518262	0.0535123	0.0493881	0.0425898	0.0385972	0.0387463	0.144945	0.0585966	0.0629015	0.0711556	0.241419	0.0527608	0.0622028	0.115278	0.451427	0.0214608	0.0227505	0.0466335	0.0612132	0.237701	0.0319678	0.0524293	0.0516749	0.0865794	0.0236388	0.019946	0.0535628	0.0342401	0.0145425	0.0419785	0.0238565	0.0855248	0.0340558	0.0784649	0.040249	0.0233338	0.0292813	0.0986819	0.115147	0.0665174	0.0491369	0.0330139	0.0395213	0.0503972	0.0184346	0.0832106	0.0621764	0.0594053	0.0336894
Anaplasma_phagocytophilum	0.0516985	0.156146	0.177369	0.144753	0.134131	0.19943	0.0649164	0.108781	0.0941373	0.0560041	0.020097	0.174159	0.0364322	0.137836	0.0458372	0.167236	0.100442	0.0217253	0.0634324	0.0478565	0.0323369	0.140385	0.123704	0.0978682	0.112484	0.090572	0.0548746	0.15145	0.0109294	0.0556156	0.030441	0.0899656	0.0405991	0.0831623	0.121514	0.0145368	0.142594	0.133445	0.0671196	0.0906737	0.200191	0.101905	0.193842	0.127227	0.0519854	0.175473	0.0694528	0.0648854	0.109613
Tropheryma_whipplei	0.0515824	0.0190186	0.0245758	0.0209007	0.0142794	0.0322056	0.00955742	0.0134246	0.00153433	0.00722607	0.00280921	0.0689944	0.0138102	0.0259531	0.00535141	0.0224116	0.0230726	0.0229067	0.0354105	0.0202589	0.0213431	0.0352643	0.0232582	0.01132	0.0218813	0.0126483	0.0101772	0.0124561	0.00252322	0.00133574	0.00529287	0.0285624	0.00368871	0.0107999	0.00832622	0.00356382	0.0115928	0.00623172	0.00475683	0.00733977	0.0379037	0.0224666	0.0456384	0.0163625	0.0158699	0.00233133	0.0417713	0.000961088	0.0271717
Chloroherpeton_thalassium	0.0514416	0.00816037	0.0205681	0.00929609	0.0261538	0.0832721	0.00352361	0.064378	0.00774229	0.01184	0.00152146	0.0503313	0.128246	0.014871	0.00913504	0.00660059	0.0101578	0.00626074	0.00385695	0.0660707	0.0170711	0.0459072	0.0319309	0.0112627	0.0580961	0.00885972	0.00495224	0.0481629	0.000203719	0.0168108	0.0144271	0.00340632	0.00113647	0.0411436	0.00551988	0.000843102	0.0218591	0.0295665	0.000437472	0.00824102	0.0115458	0.0148307	0.0412738	0.0123997	0.0186423	0.0175654	0.022322	0.00186385	0.0372846
Vibrio_sp	0.0511045	0.0409998	0.0351792	0.0346737	0.0386511	0.0421648	0.0529899	0.0429683	0.0430169	0.0447718	0.043887	0.0447335	0.0612838	0.0568577	0.0232866	0.0537847	0.0200497	0.0660104	0.0456389	0.0319067	0.0746793	0.0411503	0.0507242	0.0416045	0.0478324	0.0373305	0.037205	0.0333133	0.00332898	0.0135529	0.0111548	0.080106	0.0491975	0.0779169	0.0562874	0.00652873	0.048606	0.0571151	0.0953772	0.0249497	0.0497497	0.0342925	0.0361842	0.0431453	0.0397161	0.0451101	0.0400926	0.0419604	0.0551755
Nitrosomonas_sp	0.0509823	0.0826777	0.0615233	0.0672477	0.052811	0.0734226	0.0808033	0.130047	0.0298604	0.0623207	0.0397426	0.104625	0.0806356	0.0706401	0.0867912	0.0453073	0.0279703	0.0944016	0.101487	0.101071	0.0922117	0.0849522	0.109424	0.0951332	0.066768	0.35186	0.0797608	0.100137	0.00988906	0.0393716	0.0223086	0.11032	0.10615	0.0799225	0.104835	0.00677178	0.099956	0.0355347	0.0542947	0.0316923	0.0489693	0.166775	0.0459248	0.0624272	0.0494901	0.0929465	0.0816728	0.0510209	0.0819585
Mycobacterium_abscessus	0.0508322	0.0772612	0.0428056	0.0945658	0.0648299	0.0446605	0.0363688	0.0807853	0.047558	0.0694403	0.0225432	0.0526306	0.144341	0.0985993	0.0148158	0.14282	0.0395383	0.0935701	0.242375	0.0574382	0.250924	0.07821	0.0816615	0.0398761	0.0782748	0.0489924	0.062227	0.0525892	0.0287258	0.0223465	0.0144299	0.16037	0.147953	0.0785547	0.11289	0.0148312	0.0932082	0.0758646	0.177477	0.0470357	0.127058	0.0953032	0.0245745	0.0812262	0.0256541	0.139215	0.112166	0.0214262	0.038943
Desulfobacterium_autotrophicum	0.0507034	0.025303	0.0241361	0.0345405	0.0172542	0.0231403	0.0351522	0.015061	0.0422539	0.00678095	0.00388804	0.0139089	0.012447	0.0291254	0.00717508	0.00736861	0.0134282	0.00778897	0.0212907	0.0313545	0.0203148	0.0345287	0.0235196	0.0406417	0.00946159	0.0292885	0.016031	0.030658	0.00689019	0.00914302	0.00307402	0.0190166	0.0360653	0.0315722	0.007128	0.00159639	0.0385474	0.0331965	0.00886875	0.0061074	0.0230726	0.0288184	0.0268338	0.0196081	0.0129857	0.0221509	0.0029984	0.0306683	0.0155409
Mannheimia_varigena	0.0506339	0.0431101	0.0502145	0.0418018	0.0469602	0.0450752	0.0482084	0.0360202	0.03971	0.0213859	0.0446368	0.0507316	0.0417888	0.0406587	0.048825	0.0353287	0.0250397	0.066648	0.0224282	0.0445998	0.0781145	0.0309912	0.0587189	0.0369012	0.0365701	0.0411665	0.0602969	0.036882	0.00792896	0.020236	0.0111776	0.10299	0.0670131	0.0621613	0.026915	0.00816673	0.0454207	0.0760552	0.0988239	0.0552995	0.0561417	0.0483296	0.0362487	0.0199455	0.0186042	0.030589	0.0477236	0.0360276	0.0742047
Geobacter_lovleyi	0.0505681	0.0194452	0.0444172	0.0334526	0.0482383	0.0288959	0.0455101	0.0129663	0.0420647	0.0132431	0.00295927	0.00583588	0.00326624	0.0145682	0.0167783	0.0256788	0.00568806	0.0340408	0.0268934	0.0136149	0.0286665	0.0612685	0.0270631	0.0270633	0.0156318	0.032286	0.0514717	0.0289873	0.0202264	0.0231289	0.0194698	0.00177735	0.0122917	0.055347	0.0232377	0.0176858	0.00367934	0.0394634	0.0680668	0.0287381	0.0410944	0.0162483	0.0211998	0.0196912	0.00499211	0.0115301	0.00886259	0.0314171	0.0254818
Candidatus_Ishikawaella	0.0504202	0.0514786	0.0315455	0.0384476	0.0609529	0.0380554	0.0015364	0.031014	0.0107898	0.00136776	0.0100992	0.001374	0.0696583	0.00014659	0.0321295	0.0233594	0.0105935	0.020469	0.075034	0.028936	0.00174333	0.0789233	0.0191308	0.0351084	0.0577253	0.000688518	0.000629349	0.0737489	0.0131765	0.00629071	0.0127561	0.0628337	0.050864	0.081722	0.0987267	0.00705887	0.000123733	0.0444805	0.0241569	0.00822054	0.00908391	0.0573073	0.0874152	0.0535516	0.00300862	0.0927233	0.00263274	0.105448	0.0711467
Chloroflexus_aggregans	0.0503552	0.0375895	0.0569848	0.0548588	0.0506844	0.058067	0.0366626	0.0432937	0.0471312	0.00787746	0.0127028	0.0671945	0.0489211	0.0205505	0.0143505	0.0525281	0.0197608	0.0362163	0.0715275	0.0359864	0.0131949	0.05151	0.0389603	0.053918	0.0196636	0.0556217	0.0245378	0.0449598	0.00344128	0.0121263	0.00648632	0.0266359	0.0621545	0.0691457	0.0502052	0.00332418	0.0858862	0.0365717	0.0403644	0.0751841	0.0833198	0.0909716	0.0559841	0.0512082	0.0145712	0.0176023	0.0660173	0.029086	0.0426801
Rickettsia_prowazekii	0.0501775	0.0674908	0.112223	0.0738799	0.0710099	0.0476469	0.0245587	0.0704356	0.0738524	0.0187986	0.0120834	0.0287723	0.0396807	0.0581741	0.0456173	0.0679639	0.041811	0.00938896	0.0349169	0.0477333	0.0544844	0.0500304	0.0680771	0.0510047	0.050366	0.0566182	0.0472562	0.0661957	0.00203943	0.0310161	0.0324838	0.052061	0.0608965	0.0956379	0.0899596	0.005812	0.10981	0.053255	0.016242	0.0185734	0.0392903	0.0537684	0.0783146	0.0840285	0.0142362	0.0701353	0.0733468	0.0546948	0.0971155
Halanaerobium_hydrogeniformans	0.0500859	0.0322327	0.0452255	0.156592	0.0653023	0.0461629	0.0285809	0.0144076	0.137987	0.0240187	0.00328341	0.00562089	0.0303691	0.0246564	0.0109505	0.0171057	0.0254998	0.0842388	0.0530161	0.0559322	0.073686	0.026183	0.0492996	0.041582	0.0661969	0.0522383	0.113001	0.0652578	9.9305e-05	0.019156	0.00476801	0.0169742	0.0988222	0.0508819	0.135237	0.00351459	0.0653441	0.019622	0.0155721	0.0609376	0.0152284	0.0507635	0.0596983	0.0582624	0.0208883	0.0160208	0.0854774	0.0472206	0.0276114
Jannaschia_sp	0.050082	0.0597905	0.0466636	0.0444566	0.0493469	0.0468813	0.0202291	0.0537122	0.0254424	0.0507274	0.012464	0.0712212	0.0209481	0.0686786	0.0238996	0.0499803	0.0334556	0.0637593	0.0209879	0.0250487	0.072305	0.0501384	0.0491795	0.0371057	0.0418237	0.0678589	0.0329064	0.0341128	0.0426491	0.0105155	0.027873	0.0516205	0.0266761	0.0323737	0.068222	0.0152213	0.0564933	0.0352571	0.0259154	0.0509556	0.0684452	0.0494777	0.0331245	0.0580247	0.0181068	0.0481601	0.0445374	0.0418367	0.0329438
Roseiflexus_castenholzii	0.0496541	0.0668682	0.0486396	0.0643878	0.0718305	0.080905	0.0268841	0.088844	0.10636	0.0249174	0.0274813	0.0311119	0.0588228	0.0564875	0.0140429	0.0327029	0.0209418	0.0914269	0.0283551	0.0155722	0.0164616	0.0288904	0.0515212	0.0218261	0.0970534	0.0539457	0.0761063	0.0370401	0.000816354	0.0118635	0.0153108	0.0633675	0.0850905	0.0479943	0.011447	0.00341903	0.005587	0.0470524	0.0330771	0.102042	0.0550567	0.0196864	0.0655778	0.0716294	0.0180656	0.0722672	0.105973	0.0455574	0.0647033
Azorhizobium_caulinodans	0.0496443	0.0391981	0.0457227	0.0592357	0.0795553	0.191069	0.0426561	0.0505322	0.0333895	0.0286478	0.0320334	0.0721597	0.0750409	0.0759851	0.026513	0.0572427	0.0279262	0.154283	0.0648903	0.0338488	0.0725495	0.0555645	0.0612324	0.0400123	0.0880982	0.0668709	0.0587341	0.0430637	0.0240239	0.0185297	0.0153829	0.0485116	0.0685564	0.039113	0.0879119	0.0103986	0.0368804	0.0167226	0.0361655	0.0299782	0.0534365	0.0301925	0.041363	0.046033	0.0466389	0.0410659	0.0577881	0.0901094	0.0527458
Roseiflexus_sp	0.0495009	0.0668682	0.0482567	0.0658803	0.0735639	0.0819272	0.0267191	0.088844	0.10636	0.0249174	0.0276106	0.0311119	0.0588228	0.0585145	0.0139037	0.0327029	0.0209331	0.0914269	0.0292732	0.0155722	0.0202762	0.0288685	0.0507735	0.0218261	0.0970534	0.0539457	0.0758897	0.0363774	0.000813025	0.0118635	0.016048	0.0633675	0.0855687	0.0466247	0.011424	0.00341903	0.00395944	0.0470524	0.033545	0.102042	0.0550567	0.0196864	0.0655778	0.0783009	0.0180656	0.0722672	0.105973	0.0451958	0.0647033
Shewanella_sp	0.0494449	0.024047	0.0265714	0.0149176	0.0267877	0.0288375	0.0484416	0.0212193	0.0181818	0.0226154	0.052623	0.03008	0.0532947	0.0133876	0.0218799	0.0176209	0.0103914	0.0304274	0.0060148	0.0159373	0.0298178	0.0253144	0.0247413	0.0259957	0.0138218	0.034856	0.017155	0.0199499	0.00439529	0.0325896	0.0140356	0.0222287	0.0240525	0.0237833	0.0208281	0.0134724	0.0173369	0.0156257	0.0192949	0.0115045	0.0156937	0.030305	0.0497243	0.0268594	0.0139242	0.0172868	0.0157647	0.029305	0.0385199
Methylobacterium_radiotolerans	0.0493572	0.0610463	0.0546556	0.0682002	0.073378	0.069999	0.0762068	0.11139	0.118343	0.0780665	0.0388203	0.0326898	0.19809	0.109431	0.0519207	0.0466124	0.0212119	0.078409	0.0915737	0.0337114	0.0732723	0.0385204	0.062698	0.0947272	0.121877	0.106248	0.146365	0.0454965	0.0158978	0.0270565	0.0223952	0.0829065	0.0972265	0.0595931	0.106019	0.00605695	0.0623932	0.0457403	0.0759459	0.038488	0.0594521	0.117874	0.0580863	0.0628127	0.0705608	0.0444348	0.0966532	0.0572243	0.0764948
Methylobacterium_populi	0.0491105	0.0687461	0.047283	0.0578705	0.055454	0.0703821	0.0683205	0.0665878	0.0704401	0.0811767	0.0224327	0.0360823	0.209796	0.0970725	0.0218535	0.0652525	0.0341842	0.0963844	0.11114	0.051705	0.0706231	0.0412832	0.0566798	0.0722463	0.155295	0.0698475	0.19701	0.0407168	0.0260265	0.0236142	0.0126564	0.0910777	0.0990722	0.0524225	0.0602473	0.00590011	0.0554946	0.0553491	0.0749827	0.0298746	0.0326023	0.0484486	0.0796677	0.060301	0.0371747	0.0371509	0.104594	0.0615204	0.0469417
Anabaena_sp	0.0490662	0.0592999	0.0829325	0.0806442	0.0803246	0.108307	0.0595063	0.0746133	0.0908808	0.0377062	0.0241461	0.0694176	0.0643612	0.111232	0.0297947	0.0898655	0.0342414	0.052102	0.0473228	0.031106	0.0377301	0.0989626	0.0964534	0.078975	0.112265	0.111689	0.0686264	0.0844765	0.0136486	0.0338203	0.0168685	0.118831	0.0719053	0.0541405	0.083446	0.00866802	0.095845	0.055463	0.0409716	0.0561203	0.0654325	0.0731593	0.119023	0.103021	0.0367451	0.0710732	0.0826428	0.0762092	0.0604514
Arthrobacter_chlorophenolicus	0.0489591	0.0355248	0.0459727	0.0509885	0.0633725	0.04032	0.0322102	0.0223358	0.0390478	0.0175487	0.0487716	0.0369608	0.0995429	0.0203528	0.00852419	0.0268571	0.0206265	0.0416958	0.059925	0.0211453	0.0752856	0.0357867	0.0375396	0.0450447	0.054079	0.041124	0.0427708	0.0564668	0.00287755	0.0136807	0.0116578	0.0423883	0.0367922	0.0186806	0.062802	0.00255673	0.0542281	0.0324736	0.0311603	0.0546158	0.0308598	0.0641042	0.0436123	0.0533527	0.02531	0.0439329	0.0395343	0.0260983	0.0260851
Defluviitoga_tunisiensis	0.0488695	0.0128811	0.0154646	0.0158407	0.00530899	0.00553816	0.0100549	0.00554072	0.0110785	0.0117199	0.0241143	0.0220752	0.0394028	0.00254763	0.000166369	0.0189455	0.00245726	0.000623779	0.0650614	0.0011226	0.0305962	0.0228424	0.0134861	0.00495946	0.0137439	0.000947448	0.0358198	0.0240837	0.00142245	0.00138306	0.00143264	0.00225887	0.0196263	0.0041121	0.0372687	0.00081901	0.00836622	9.26814e-05	0.0277783	0.019306	0.00426146	0.00186566	0.0297488	0.0070362	0.000188039	0.00158088	0.00313904	0.0023919	0.0182519
Heliobacterium_modesticaldum	0.0487354	0.034379	0.0840214	0.0877952	0.0555344	0.0694036	0.0548179	0.0337598	0.0615163	0.00729205	0.00666881	0.0929294	0.0396678	0.105955	0.00983726	0.0312408	0.0155184	0.0583138	0.0267945	0.0326051	0.0409292	0.0342057	0.0829286	0.0482854	0.0534435	0.0497412	0.0228577	0.0467669	0.00295452	0.0195834	0.0118605	0.0874422	0.0530836	0.074121	0.0205246	0.00944866	0.0821088	0.0445142	0.0489126	0.0366386	0.0629409	0.034979	0.0451399	0.0854366	0.0294608	0.0531257	0.0394972	0.0557675	0.0404765
Pelagibacterium_halotolerans	0.0486116	0.0563799	0.0397677	0.0398703	0.0285324	0.0310291	0.0296046	0.0475689	0.102733	0.0379733	0.0118254	0.0354976	0.0432545	0.0556897	0.0522586	0.0525663	0.025847	0.104356	0.0460774	0.0872055	0.190491	0.0515987	0.0441762	0.0340572	0.0525931	0.0640318	0.0271276	0.0537143	0.0119471	0.0255957	0.0129143	0.0315709	0.0822713	0.0841375	0.115125	0.0105878	0.0502991	0.0298464	0.0378339	0.0394124	0.0558954	0.0321974	0.0389574	0.0270567	0.0555783	0.163352	0.0372899	0.0967664	0.0302072
Gemmatimonas_aurantiaca	0.0485863	0.0735556	0.156737	0.0596515	0.069377	0.0843145	0.0231	0.104915	0.0991521	0.040489	0.00102065	0.143467	0.0926135	0.151179	0.0121534	0.150615	0.0654952	0.0446374	0.0808262	0.190991	0.0766064	0.117396	0.11016	0.0523424	0.088924	0.212681	0.0413981	0.0416925	0.00656301	0.0191499	0.0187647	0.244699	0.0286074	0.104245	0.0137425	0.0113204	0.366477	0.129916	0.00102467	0.238213	0.0710269	0.0561928	0.136926	0.068168	0.0761585	0.143416	0.035227	0.00774587	0.0897867
Carnobacterium_sp	0.0485296	0.0319841	0.0107237	0.0228647	0.0267214	0.035473	0.00674829	0.00781845	0.000329964	0.0178213	0.00039669	0.0122459	0.0283468	0.0284793	0.000353618	5.55912e-05	0.00971675	0.0150291	0.00268777	0.00551881	0.0273832	0.0272861	0.0116978	0.0130826	0.0537847	0.116714	0.00288724	0.0320604	0.000839017	0.00094097	0.00121385	0.00133018	0.0124051	0.0240184	0.0233998	0.00168797	0.0345585	0.0139313	0.0146413	0.00456486	0.0193992	0.042244	0.0306912	0.0384097	0.00114621	0.047816	0.0898788	0.00291849	0.0320882
Pandoraea_sp	0.0484929	0.0392379	0.0430835	0.0317329	0.0422889	0.0311138	0.0565247	0.0461958	0.0404166	0.0449046	0.0417925	0.0498299	0.0461401	0.0485705	0.0299372	0.0544552	0.020361	0.0541362	0.0419232	0.0611415	0.0581761	0.0434412	0.0396294	0.0396173	0.0425703	0.0431793	0.0475308	0.0303647	0.0104721	0.0138794	0.0180963	0.068773	0.0373096	0.0569739	0.0465121	0.00849087	0.0523504	0.058472	0.0345474	0.046537	0.056624	0.0397375	0.0380621	0.0330508	0.0345994	0.0600357	0.0390506	0.0463394	0.0486704
Thioploca_ingrica	0.0484045	0.0394965	0.0460661	0.0525074	0.0375104	0.067043	0.0226827	0.0282291	0.0309315	0.0169721	0.00785327	0.043467	0.0257109	0.0374883	0.0311406	0.0332339	0.0238957	0.0174217	0.0414383	0.0560212	0.0151144	0.0482632	0.0469709	0.0378885	0.0932058	0.0197363	0.206272	0.142476	0.011211	0.223992	0.00906584	0.0495422	0.0200927	0.0466455	0.0173334	0.0102459	0.0239013	0.018174	0.0170404	0.021131	0.0456652	0.0242163	0.0509537	0.0502368	0.0297264	0.0307269	0.10615	0.0271325	0.0351263
Thioflavicoccus_mobilis	0.0483701	0.0520047	0.0391188	0.0374286	0.0346178	0.0544391	0.0217908	0.0409378	0.0216747	0.0205566	0.0108741	0.0397779	0.013465	0.0471634	0.01823	0.0323931	0.0152578	0.0406334	0.067027	0.0228176	0.034839	0.0372702	0.0426891	0.0476761	0.0494126	0.0727485	0.0464815	0.0372197	0.00300025	0.0388386	0.0115192	0.0153719	0.0241059	0.0705673	0.0595548	0.00349756	0.0448506	0.0758594	0.0132257	0.0497546	0.0618718	0.0221449	0.0215703	0.0536699	0.0178777	0.0499051	0.0203427	0.0213241	0.060339
Halothece_sp	0.0481523	0.109016	0.105413	0.14456	0.11058	0.218146	0.0914462	0.123164	0.158384	0.0417028	0.0308829	0.115939	0.0783585	0.0767671	0.0480405	0.0894824	0.0422502	0.0677599	0.0462416	0.0386617	0.0640471	0.11837	0.10351	0.14365	0.157637	0.14451	0.0559097	0.144695	0.0280944	0.0273509	0.0243592	0.110819	0.074001	0.0779875	0.121392	0.0140074	0.153783	0.0994559	0.0654029	0.0599019	0.0837711	0.0652232	0.170482	0.160678	0.0318089	0.0870679	0.0885901	0.0884963	0.0604763
Aromatoleum_aromaticum	0.0480443	0.0588932	0.0543496	0.0507215	0.0628216	0.046069	0.0448006	0.0718902	0.0486706	0.0599549	0.0388312	0.0574366	0.0879153	0.0849395	0.0292433	0.0732673	0.0295099	0.0673721	0.0445226	0.0494684	0.0552861	0.0583101	0.06409	0.18083	0.0548138	0.0619781	0.054758	0.0480047	0.00465395	0.0211131	0.0298604	0.0913483	0.0425797	0.0805161	0.103909	0.007148	0.0459949	0.114655	0.0411164	0.0749761	0.0717178	0.0381663	0.0485785	0.0487729	0.040563	0.0714895	0.0529472	0.0413617	0.0840884
Rothia_mucilaginosa	0.0479688	0.0484106	0.0197309	0.0138361	0.0133635	0.0422349	0.0609947	0.0462193	0.0360382	0.0560722	8.24148e-06	0.0212166	0.101531	0.0446142	0.0456428	0.00194847	0.0242052	0.188586	0.0660186	0.0115388	0.0349877	0.0188216	0.0337632	0.04126	0.0338431	0.00958531	0.00392066	0.0389902	0.00116552	0.00567989	0.0153799	0.015635	0.113372	0.107042	0.00646886	0.000823502	0.00392613	0.000435272	0.00211133	0.0389244	0.0203951	0.000965844	0.0422047	0.0272062	0.000287589	0.0624355	0.110425	0.010723	0.00905853
Acidaminococcus_fermentans	0.0478222	0.0167214	0.0191606	0.0411592	0.021733	0.00855185	0.010205	0.0171874	0.0146384	0.000224971	0.000310655	0.0296498	0.015581	0.0397507	0.0135638	0.0250121	0.00157952	0.00599447	0.0374248	0.00945536	0.0142012	0.00525457	0.0292221	0.00888044	0.00558473	0.0100114	0.00582352	0.00847238	0.00415343	0.00472242	0.00432763	0.0100487	0.00807721	0.0160949	0.120209	0.000655811	0.0455764	0.0122226	0.00122586	0.0480574	0.0163794	0.00697072	0.045667	0.0154933	0.00427899	0.0167541	0.0090852	0.0730811	0.0424371
Lachnoclostridium_phytofermentans	0.0476587	0.013074	0.0165379	0.0260072	0.0236149	0.0096268	0.00317686	0.00904141	0.0097716	0.0293452	0.000692414	0.0213421	0.0169789	0.0136861	0.00790286	0.0398446	0.00251402	0.00139187	0.0014215	0.00794532	0.00106412	0.0330382	0.019655	0.0079069	0.00229456	0.00578748	0.00257924	0.0106479	0.000203936	0.0109677	0.000957389	0.0212132	0.0649984	0.0113562	0.00898026	0.00360521	0.0493604	0.0020081	0.00270281	0.132272	0.0102635	0.0100103	0.0221233	0.0270604	0.00576763	0.0159942	0.011191	0.00748968	0.00941794
Thermoanaerobacterium_thermosaccharolyticum	0.047624	0.0881812	0.10039	0.0850315	0.0785321	0.11372	0.0391451	0.0591457	0.0510623	0.0310022	0.0142133	0.0870674	0.019817	0.0899824	0.00941927	0.0832702	0.0625582	0.0210281	0.0431561	0.0315924	0.0356418	0.101281	0.0854275	0.0640767	0.0801798	0.0536311	0.0260336	0.0799164	0.00424801	0.0105172	0.0151974	0.0509924	0.0266782	0.0441141	0.052945	0.00667327	0.0811045	0.0533398	0.0433648	0.100569	0.0860234	0.0638693	0.100137	0.0757057	0.0399763	0.0890394	0.039897	0.0414973	0.0783825
Hahella_chejuensis	0.0476187	0.0286716	0.0486894	0.0167259	0.0196873	0.0196503	0.0498617	0.0187442	0.0459146	0.0344045	0.0886842	0.0199118	0.0109176	0.0121261	0.0237255	0.021742	0.0182468	0.0181232	0.0154815	0.0224521	0.0187705	0.042732	0.071636	0.030005	0.041203	0.0223814	0.0138175	0.0267387	0.0307596	0.0359916	0.0309559	0.0134565	0.037413	0.0443605	0.00999903	0.0180843	0.038196	0.054501	0.0381863	0.0123722	0.0263866	0.0158954	0.0395206	0.0379399	0.0081093	0.0129118	0.0484097	0.0180772	0.0186249
Bifidobacterium_animalis	0.0474194	0.07128	0.0809037	0.074212	0.0611688	0.106388	0.0343689	0.0299724	0.0536273	0.012754	0.0238378	0.1047	0.0908426	0.0467743	0.0196937	0.0171704	0.0120361	0.102289	0.277099	0.0952336	0.167935	0.0857723	0.0563939	0.0976673	0.039731	0.0870934	0.161029	0.0775824	0.0276563	0.00665417	0.00229937	0.0177211	0.110608	0.0729478	0.0605525	0.0131873	0.0611185	0.0553826	0.098346	0.08539	0.0066277	0.11095	0.12004	0.084724	0.0137542	0.0106848	0.106499	0.122476	0.0662294
Porphyromonas_asaccharolytica	0.0470856	0.0399041	0.0527449	0.0300998	0.037747	0.0344606	0.007978	0.0465793	0.057446	0.0132565	0.00969845	0.0141741	0.0113416	0.0538377	0.01353	0.0350466	0.0510781	0.0505686	0.00464689	0.0140765	0.0180885	0.0250745	0.0561855	0.0345592	0.048722	0.0303881	0.0414106	0.0188293	0.0039171	0.00668489	0.0222592	0.131493	0.0263334	0.0304406	0.0708278	0.00612787	0.100899	0.0547284	0.00175613	0.0615584	0.0298006	0.0815868	0.0348928	0.0205582	0.0351401	0.0409628	0.0257213	0.035329	0.0153577
Micavibrio_aeruginosavorus	0.0470523	0.117423	0.119265	0.116183	0.0960871	0.169663	0.0843064	0.0772771	0.151805	0.0978409	0.0253951	0.119217	0.08962	0.0787062	0.0430872	0.0776229	0.0270573	0.0960996	0.0649474	0.0290709	0.180269	0.0852564	0.146556	0.12604	0.0882405	0.317319	0.0870572	0.104511	0.0201168	0.0460437	0.0608576	0.0619225	0.0693362	0.125233	0.0530768	0.0166221	0.103574	0.0466342	0.264622	0.0323139	0.155323	0.135868	0.0685569	0.116046	0.0389609	0.0717729	0.232514	0.0658917	0.0916984
Marinobacter_similis	0.0469379	0.0138499	0.00786024	0.0199128	0.0164042	0.011834	0.0200804	0.00863765	0.0165871	0.00827396	0.01361	0.0188821	0.00998978	0.00855389	0.0156616	0.00839541	0.0120146	0.0116925	0.0120013	0.0163265	0.00917781	0.0160657	0.0139641	0.0213551	0.0160933	0.0167893	0.00873387	0.0254864	0.00261591	0.00563567	0.00413927	0.0126346	0.0175536	0.0179498	0.00936344	0.00318277	0.0259329	0.0892391	0.0270326	0.0516625	0.0159685	0.00773345	0.0148385	0.0178865	0.00308297	0.0160691	0.0202284	0.0113591	0.016547
Burkholderia_oklahomensis	0.0467517	0.0357416	0.0325839	0.0318155	0.0372858	0.0280412	0.0542207	0.0429533	0.0379033	0.0476862	0.0357468	0.0453282	0.0372495	0.0317339	0.0711673	0.036442	0.0178068	0.0489433	0.0475013	0.0571902	0.0519187	0.0393617	0.0335814	0.0439231	0.0330409	0.0424379	0.05185	0.0369912	0.0079947	0.0132667	0.0116314	0.0469079	0.0329158	0.058193	0.0563777	0.00908004	0.0566048	0.0469875	0.0334285	0.0361762	0.0288502	0.0324253	0.029552	0.0340587	0.0186989	0.0546328	0.0353126	0.0400689	0.0537331
Taylorella_asinigenitalis	0.0466806	0.0197855	0.0200939	0.0173227	0.0243647	0.0176106	0.0274357	0.0121441	0.032219	0.0285919	0.02382	0.0356123	0.00734801	0.01193	0.0211284	0.0238576	0.0106679	0.0304915	0.0150551	0.0305443	0.0374618	0.0211002	0.0199136	0.0155485	0.0293412	0.0123575	0.0136286	0.0223559	0.00534952	0.00490635	0.00506331	0.0245041	0.0402825	0.0296473	0.0274892	0.00109378	0.0172105	0.0178269	0.0145935	0.0382605	0.0336556	0.0343963	0.0216977	0.0134999	0.00900622	0.0199747	0.0261285	0.0169719	0.0223547
Thermoanaerobacter_sp	0.0465076	0.0799134	0.0993396	0.090318	0.0725597	0.111165	0.0428459	0.0525953	0.0552562	0.0277788	0.0135088	0.0862691	0.0378021	0.0810304	0.00672879	0.0785712	0.0538132	0.0351054	0.0595336	0.0444606	0.0480494	0.0777917	0.074932	0.0460754	0.0716412	0.0602695	0.038888	0.0768161	0.00637252	0.00950279	0.0167205	0.044463	0.0257865	0.0521411	0.0526047	0.0067402	0.0751613	0.050641	0.035679	0.0478686	0.0910174	0.0653736	0.104885	0.07054	0.0280661	0.0727353	0.0367555	0.048194	0.068255
Thermoanaerobacter_italicus	0.0463342	0.0569636	0.0606072	0.0698012	0.0466951	0.0669618	0.0278929	0.0535247	0.0470721	0.0177678	0.00675577	0.0618671	0.03912	0.0589682	0.00418778	0.0641219	0.0511989	0.0533336	0.0483383	0.0294907	0.0367604	0.0557699	0.0792123	0.0300256	0.0454261	0.0438802	0.0398954	0.0460863	0.00830544	0.00455951	0.0100864	0.0339094	0.032506	0.0241067	0.0266022	0.00665307	0.0559069	0.0422472	0.0227895	0.0249978	0.0819984	0.0341059	0.0591821	0.0477847	0.019118	0.0444699	0.0193326	0.0216448	0.0511341
Octadecabacter_antarcticus	0.0461696	0.0455345	0.0476144	0.0640056	0.0282133	0.0331228	0.0177046	0.0398662	0.0228347	0.0463908	0.0207623	0.0643273	0.037697	0.0489621	0.0101962	0.0570184	0.0292705	0.0318691	0.0301049	0.0130888	0.0294668	0.0381398	0.038197	0.0394102	0.0232035	0.0415367	0.030032	0.0376865	0.0792858	0.0106679	0.0559468	0.0362099	0.0248262	0.0335369	0.0435355	0.0223303	0.079574	0.0484762	0.0277694	0.0252605	0.0546689	0.029601	0.0295914	0.0371895	0.0474183	0.0375178	0.0370141	0.0543693	0.0395309
Porphyromonadaceae_bacterium	0.0455917	0.122273	0.15963	0.0528548	0.0591524	0.120704	0.0134537	0.0820904	0.0441144	0.0543979	0.0109339	0.0536968	0.0356149	0.0758194	0.0711666	0.00928651	0.0406987	0.10591	0.00363351	0.00988831	0.0312964	0.138731	0.150552	0.030845	0.115943	0.115735	0.104749	0.104297	0.00159535	0.00512522	0.0203494	0.116337	0.0241716	0.0226067	0.0210768	0.0104939	0.0145433	0.0821979	0.00502716	0.116411	0.0949016	0.0508502	0.0703734	0.0169764	0.0306712	0.0345912	0.0700101	0.0748024	0.161218
Nitrobacter_hamburgensis	0.04539	0.0324139	0.0301708	0.0382659	0.036373	0.034094	0.030289	0.0559671	0.0498604	0.0916538	0.0476271	0.0773125	0.124596	0.0561028	0.149271	0.0241041	0.0877244	0.060775	0.0448681	0.0468359	0.112466	0.0403764	0.0625955	0.0339457	0.041168	0.105867	0.0280784	0.0439751	0.0481435	0.0499261	0.055822	0.0599875	0.0584494	0.100649	0.0685108	0.0270602	0.033122	0.0562661	0.0346257	0.0358321	0.0336413	0.0447664	0.0411214	0.0461364	0.160938	0.0479979	0.0395759	0.0433712	0.0641022
Actinoplanes_sp	0.0452997	0.0313808	0.0321085	0.0942845	0.0410122	0.0382641	0.0101152	0.0348025	0.0773734	0.00965955	0.00918052	0.00570448	0.021979	0.00973466	0.00382167	0.0420557	0.00780085	0.0548727	0.0667302	0.0133624	0.111476	0.0369744	0.0226075	0.0177383	0.0485356	0.00471042	0.0162252	0.0502815	0.0134762	0.0182017	0.0102483	0.0239245	0.0444266	0.0681918	0.0756402	0.00654188	0.0438641	0.0917158	0.00859796	0.026704	0.0529313	0.091744	0.0723447	0.0591429	0.0249563	0.0449886	0.0029512	0.018161	0.00727838
Bibersteinia_trehalosi	0.0452743	0.0440189	0.048491	0.051474	0.050141	0.0287789	0.0426415	0.0297479	0.0366773	0.0138206	0.0307074	0.0505549	0.0416371	0.037311	0.0447652	0.0548198	0.0233996	0.0556345	0.0334712	0.0413087	0.103238	0.0294383	0.0627002	0.030382	0.0442657	0.043938	0.0491933	0.0297739	0.00636841	0.0161294	0.00686976	0.0639126	0.066158	0.051347	0.0113766	0.00719676	0.0369816	0.0626096	0.103178	0.0531558	0.0558429	0.0681354	0.0335381	0.0196746	0.0139981	0.0271761	0.0415106	0.0223294	0.0656259
Planktomarina_temperata	0.0451906	0.116625	0.0809965	0.0611415	0.0382096	0.0359411	0.0229541	0.0405221	0.0253941	0.0397909	0.0382695	0.0642939	0.0435865	0.138766	0.0212302	0.0476111	0.0303467	0.0512756	0.0173952	0.0142935	0.0767604	0.0617459	0.0547922	0.033769	0.0396976	0.0659007	0.0448883	0.0471685	0.0429721	0.0159574	0.0369627	0.092814	0.0323246	0.0789485	0.110834	0.0128224	0.114097	0.0299285	0.0247634	0.0377283	0.100822	0.07683	0.0353789	0.0309243	0.0319174	0.0847442	0.062534	0.0397876	0.0636908
Desulfitobacterium_dichloroeliminans	0.0450596	0.0377882	0.0389219	0.0434829	0.0700323	0.0717234	0.0323096	0.0270321	0.0971015	0.00848175	0.0179891	0.0662828	0.037302	0.0462478	0.00582225	0.0307534	0.0188377	0.0440303	0.0379358	0.0248482	0.0296343	0.0297621	0.044879	0.0333069	0.044606	0.0464547	0.0349224	0.0391778	0.00326151	0.0224839	0.0119985	0.0289341	0.0566654	0.0445651	0.0320474	0.00756678	0.0267955	0.0272437	0.0280015	0.0503565	0.0622195	0.0528091	0.0659818	0.0673537	0.0121249	0.045253	0.0417073	0.0319984	0.0599855
Petrotoga_mobilis	0.044965	0.0423401	0.0288	0.0344476	0.0829341	0.0360498	0.0281673	0.0393579	0.0202062	0.0183592	0.00676987	0.0386977	0.0338367	0.0754145	0.00333077	0.0285127	0.0107211	0.017598	0.0149443	0.00517743	0.0384332	0.0414898	0.0364728	0.021208	0.0864197	0.00667921	0.0438556	0.0250911	0.00100747	0.0175418	0.00395199	0.0245917	0.0058439	0.0504802	0.0137693	0.0017801	0.00054252	0.00473337	0.0278064	0.0538739	0.0161966	0.00366833	0.0483109	0.0415775	0.0116086	0.0331566	0.0650309	0.0099848	0.0124146
Ralstonia_mannitolilytica	0.0448524	0.03446	0.0340028	0.0338797	0.0386251	0.0289422	0.201071	0.0461878	0.0774181	0.0563702	0.0449858	0.0434825	0.0506308	0.0371532	0.0831379	0.0313705	0.0213742	0.0556342	0.051781	0.168115	0.0673665	0.0386663	0.0442303	0.0389081	0.0372148	0.029292	0.0557165	0.0340718	0.00757698	0.0198508	0.0212671	0.0531239	0.0311022	0.0684356	0.0733446	0.00601721	0.133072	0.0690755	0.0238689	0.0302725	0.040793	0.0412698	0.0366483	0.0281609	0.0229444	0.0699536	0.0301849	0.0703194	0.0763476
Pandoraea_apista	0.0443429	0.0484252	0.0427168	0.0305801	0.042973	0.0295667	0.071561	0.045483	0.0474424	0.0444238	0.0416232	0.0489267	0.0429543	0.0405327	0.0397153	0.0798771	0.0205108	0.0532665	0.0401991	0.055483	0.0597709	0.0424157	0.040955	0.0393905	0.0412692	0.0594423	0.0426602	0.0301452	0.00885083	0.012762	0.0167693	0.0791187	0.0383275	0.0531063	0.0426107	0.00824569	0.0495664	0.0623044	0.0213395	0.0471574	0.0530622	0.0382608	0.036206	0.0327339	0.0298529	0.0638494	0.0362342	0.0420929	0.0507841
Peptoniphilus_sp	0.0443103	0.0433297	0.0366686	0.0580415	0.0562904	0.0489946	0.0224906	0.0223684	0.0282754	0.0123185	0.00270967	0.0424882	0.0258906	0.0396399	0.0244324	0.0724753	0.0123443	0.0264895	0.0599432	0.0477072	0.0411761	0.0516197	0.031551	0.0202142	0.0489557	0.024822	0.0382554	0.042574	0.002851	0.00425059	0.00135259	0.0361172	0.0533699	0.0321053	0.0356553	0.013721	0.0344357	0.0163622	0.00904421	0.0757435	0.034595	0.0936722	0.0490095	0.0422626	0.0137379	0.0254587	0.0295677	0.0132074	0.020329
Rhodospirillum_photometricum	0.044189	0.0566382	0.0804755	0.0830264	0.0941498	0.0328053	0.0628576	0.117142	0.107027	0.0613368	0.0307763	0.0792818	0.120178	0.0785128	0.0407815	0.126871	0.0640426	0.0791017	0.153002	0.0553422	0.0605599	0.0657517	0.0687508	0.0435371	0.0943898	0.103155	0.0532691	0.0846266	0.0519254	0.0474856	0.0256142	0.0852833	0.224336	0.0472664	0.175773	0.0094157	0.0373926	0.0860736	0.179033	0.141473	0.0669033	0.132277	0.068582	0.0545907	0.027061	0.0464872	0.149664	0.0620784	0.098762
Acidobacterium_capsulatum	0.0441722	0.0538359	0.0585664	0.0763612	0.0626716	0.0373772	0.0511231	0.0776652	0.0635115	0.00477847	0.0396938	0.037921	0.188481	0.0537432	0.0387164	0.00889181	0.0215817	0.090555	0.0532492	0.124496	0.0387877	0.0685472	0.0436293	0.0441151	0.0364679	0.0210341	0.0825936	0.0504969	0.0110807	0.0443145	0.00909589	0.0653102	0.0432642	0.0651104	0.102195	0.00723745	0.00905627	0.0957295	0.010977	0.0378917	0.0934798	0.0242936	0.0650617	0.0478854	0.0239842	0.0567129	0.0772073	0.0600062	0.063572
Halomonas_sp	0.0439419	0.0508379	0.0398765	0.0839436	0.112906	0.0239623	0.0356481	0.0530603	0.0947509	0.0611126	0.03008	0.0876549	0.0225549	0.0408595	0.0180908	0.0542543	0.0115705	0.0120834	0.0456757	0.0605645	0.0137898	0.0199345	0.0421216	0.0328602	0.0272733	0.214638	0.0167633	0.04805	0.0304781	0.0531582	0.00949772	0.0317184	0.0227597	0.107481	0.0496906	0.016289	0.0468304	0.0419974	0.148593	0.00553483	0.0577062	0.0145975	0.0342632	0.0256167	0.0417248	0.0553078	0.0222771	0.0500257	0.0532063
Xanthomonas_axonopodis	0.043855	0.0589078	0.0404689	0.0288826	0.0324102	0.0350957	0.452575	0.0689328	0.0371257	0.262038	0.738651	0.0436014	0.0300384	0.0380221	1.52706	0.0395287	0.042849	0.0280424	0.029117	0.793285	0.0742353	0.0779815	0.0348207	0.209607	0.0400983	0.151429	0.0328944	0.0294491	0.228932	0.0280363	0.0871592	0.0346053	0.0842143	0.0443113	0.0441762	0.0854746	0.035863	0.260957	0.491721	0.0871966	0.028732	0.0430014	0.0393045	0.0368623	0.0434739	0.0881938	0.0346022	0.137838	0.0719284
Acidiphilium_cryptum	0.0438069	0.0296971	0.0260891	0.0205712	0.0213958	0.0146772	0.0121792	0.0280257	0.0374277	0.0598294	0.0278941	0.0357199	0.0739089	0.0833557	0.0251052	0.0470614	0.0254488	0.0456625	0.0148059	0.0267521	0.027621	0.0233988	0.039015	0.0145748	0.0369598	0.0439941	0.104109	0.0187059	0.0215779	0.00847584	0.012272	0.0243101	0.0423974	0.0394077	0.0214581	0.015432	0.0640423	0.0213371	0.0300492	0.0602786	0.0306788	0.0341432	0.0249064	0.0184758	0.0237566	0.0416226	0.0243258	0.0502835	0.0242518
Desulfomicrobium_baculatum	0.0435466	0.0536369	0.0736092	0.048013	0.0448808	0.0475272	0.0720456	0.0507586	0.0810082	0.00759495	0.0291496	0.0277009	0.0131274	0.0736739	0.0929922	0.0244073	0.0181582	0.0659615	0.0545906	0.0837131	0.0881713	0.0748743	0.0492916	0.0575576	0.0578009	0.0744453	0.039743	0.0830139	0.0074316	0.0190688	0.00482136	0.0320213	0.0370656	0.013153	0.0533374	0.0126535	0.035792	0.113042	0.031491	0.0582943	0.0756924	0.0433779	0.0469422	0.0336008	0.00535911	0.0414446	0.119058	0.0911442	0.109807
Megamonas_hypermegale	0.0435344	0.0220643	0.0370095	0.0303146	0.013996	0.0581886	0.0292861	0.017347	0.0301813	0.00222111	0.00705055	0.0282568	0.0229274	0.0172091	0.01405	0.03356	0.00241431	0.0509061	0.147357	0.06071	0.0087547	0.0802537	0.10766	0.0575934	0.0266215	0.0857583	0.0279632	0.0628195	0.00130579	0.0048037	0.00613531	0.0635541	0.0338786	0.0072291	0.0408401	0.00394922	0.00678285	0.0118687	0.000433629	0.0374064	0.146744	0.124979	0.0327454	0.0809496	0.0366689	0.00679314	0.0151993	0.0209446	0.0455674
Blattabacterium_sp	0.0435257	0.141463	0.0899718	0.0645967	0.0805685	0.0629124	0.0235524	0.0632154	0.043613	0.0468782	0.0174577	0.0367616	0.0401804	0.110455	0.0185739	0.035406	0.0224149	0.0789886	0.0668879	0.0354875	0.0545789	0.116787	0.0867314	0.0405023	0.0556589	0.113847	0.0620644	0.0645038	0.00833691	0.017633	0.00647768	0.040042	0.114334	0.145169	0.0923843	0.0128064	0.0580924	0.037056	0.0153045	0.197684	0.13349	0.048552	0.0614985	0.0702155	0.029818	0.0673409	0.0393223	0.0455852	0.0731189
Brucella_pinnipedialis	0.0433996	0.0438084	0.0371376	0.0352696	0.0321113	0.0352611	0.0498841	0.0510255	0.0373884	0.0525483	0.028484	0.0317134	0.0522171	0.038932	0.0319146	0.0307668	0.0236856	0.059916	0.0359806	0.0422428	0.0360585	0.0414693	0.0370577	0.0333429	0.0398867	0.0538974	0.0517004	0.0289631	0.0681838	0.0144473	0.0343321	0.0382992	0.0393875	0.0436818	0.0300856	0.0513088	0.0294397	0.031976	0.0517483	0.0290176	0.0373704	0.0348076	0.0259081	0.0355308	0.0547106	0.0424529	0.0381567	0.0390539	0.040791
Desulfosporosinus_meridiei	0.043317	0.0427243	0.0540246	0.0403959	0.065125	0.0319747	0.0305973	0.0624994	0.0364444	0.0157093	0.00756738	0.0274254	0.0403502	0.0779082	0.00485385	0.0216371	0.0148267	0.0243627	0.0309494	0.0366429	0.0740676	0.0355664	0.0308238	0.0430781	0.0416914	0.0321176	0.0398281	0.0269548	0.00907077	0.0170895	0.00759678	0.0289816	0.0258895	0.0415676	0.12441	0.00823771	0.0408378	0.0169334	0.0566587	0.0239886	0.050215	0.0216316	0.0492534	0.0563484	0.0163286	0.0986136	0.0274598	0.0582706	0.0855911
Eubacterium_acidaminophilum	0.0432555	0.0294416	0.0311693	0.0836613	0.0571323	0.0501728	0.0198121	0.0151027	0.0076548	0.0123634	0.0030083	0.0113475	0.0317177	0.242625	0.000834095	0.00616228	0.0152296	0.0175442	0.0221387	0.00783363	0.100673	0.0510608	0.0243373	0.0282269	0.117601	0.012692	0.00431006	0.0855334	0.000452698	0.00669216	0.000510753	0.0324463	0.056441	0.0344015	0.00478726	0.00354874	0.0798931	0.0336156	0.00788853	0.0135284	0.0827499	0.0272946	0.0902527	0.0876263	0.0162867	0.0404905	0.0520938	0.0417192	0.01844
Prevotella_dentalis	0.0432379	0.0425483	0.043434	0.0517384	0.0351999	0.0209294	0.0163888	0.0455673	0.00858525	0.0196522	0.00340648	0.0393462	0.0553133	0.0108165	0.00391714	0.0385145	0.0148873	0.0196263	0.0113547	0.0296261	0.0109398	0.0274568	0.0869563	0.03293	0.0144823	0.0443625	0.0988209	0.0263657	0.000621257	0.0349738	0.00482136	0.0503128	0.0874284	0.0512794	0.0397114	0.0024177	0.0531669	0.0458541	0.0042133	0.170625	0.0126063	0.0266487	0.0877763	0.0344405	0.0129581	0.0153927	0.0263949	0.0271376	0.0154808
Rhodomicrobium_vannielii	0.043044	0.0569375	0.0715201	0.0460461	0.03833	0.0400907	0.0310864	0.0434008	0.0617716	0.028126	0.0349665	0.0539006	0.0331544	0.0857604	0.0840263	0.0548786	0.0315448	0.0430992	0.0557254	0.0493016	0.0294677	0.042226	0.0982603	0.0233617	0.0334041	0.0770703	0.0195243	0.0283437	0.00762255	0.0113784	0.0157109	0.102294	0.0813641	0.042721	0.0854771	0.00824842	0.0451768	0.113633	0.039946	0.0392458	0.0663583	0.0460021	0.0221559	0.0432521	0.0247409	0.105319	0.0799453	0.0377222	0.0627889
Olsenella_uli	0.0429825	0.0244956	0.0224716	0.0223681	0.0109948	0.0232007	0.0143056	0.0151462	0.0382511	0.0249936	0.00938215	0.0169395	0.0252829	0.00109689	0.00641765	0.0679547	0.00388316	0.0299868	0.00817541	0.0272408	0.0320037	0.017969	0.00949745	0.0279257	0.00851116	0.0694305	0.0172948	0.0130647	0.00187718	0.00699035	0.00190506	0.00697074	0.0349853	0.00974102	0.051199	0.00310771	0.02211	0.0157823	0.000369629	0.0478955	0.0471609	0.0225584	0.0277687	0.0117529	0.00598959	0.016383	0.0127812	0.0170585	0.00226958
Sulfuricurvum_kujiense	0.042833	0.0501381	0.0272622	0.0500744	0.0543686	0.0392239	0.0518687	0.0475765	0.0334072	0.00787264	0.0162386	0.0134586	0.0436853	0.0197279	0.00478282	0.0394308	0.0185843	0.0867647	0.0113264	0.0497132	0.11274	0.038784	0.0307638	0.0333956	0.026029	0.00895305	0.0332825	0.0575676	0.00505224	0.0124736	0.00471957	0.0167633	0.0412593	0.021754	0.0189697	0.00366011	0.0483318	0.0325973	0.108652	0.0350765	0.0351327	0.0347461	0.059377	0.0808193	0.00862766	0.0235849	0.0501503	0.021542	0.0395859
Yersinia_pseudotuberculosis	0.0428273	0.0329399	0.030934	0.031736	0.0431392	0.0319808	0.210498	0.0501322	0.0296851	0.0176334	0.0678694	0.0380945	0.0269181	0.0387433	0.0429206	0.0700464	0.0179198	0.0483256	0.0630866	0.0583654	0.0401564	0.0397178	0.0326703	0.0830174	0.0419602	0.0562581	0.0361166	0.0305777	0.00530593	0.0194891	0.00876468	0.0270397	0.0579245	0.066382	0.0508412	0.00925452	0.0590321	0.0967018	0.0661362	0.0418574	0.0299345	0.0329008	0.0343386	0.0310442	0.0121665	0.035499	0.0402374	0.0806607	0.051924
Haemophilus_influenzae	0.0427375	0.0690262	0.0785077	0.0773903	0.0686705	0.0457253	0.0848271	0.0859921	0.0945892	0.0936933	0.102781	0.0584595	0.0476494	0.0740259	0.119294	0.0478362	0.0293471	0.105541	0.0568128	0.103022	0.0566331	0.0449063	0.0628864	0.0644263	0.0417487	0.0378021	0.0739546	0.053121	0.00615019	0.0406364	0.019485	0.0365302	0.0518091	0.108097	0.0526258	0.0124723	0.0778821	0.128374	0.0872681	0.0874177	0.072082	0.0615174	0.0630834	0.0544733	0.031745	0.0442309	0.0786439	0.079635	0.0962022
Serratia_symbiotica	0.042711	0.0106608	0.00173533	0.00828504	0.0111376	0.00613758	0.0213471	0.00140377	0.000378015	0.00034671	0.00138242	0.000245013	0.00218885	0.00014621	0.000825351	7.55345e-05	0.000206106	0.00210804	0.000945007	0.000566665	7.99691e-05	0.00381941	0.00955337	0.00365374	0.0249762	0.000620843	0.000608916	0.000364172	0.000341742	0.000268095	0.000149158	0.00023495	0.00419068	0.00659898	0	0.0015258	0.0153012	0.00680464	0.000612929	0.0108155	0.00046629	0.000192624	0.000238205	0.00126915	0.000401795	0.000670131	0.00105141	0.00602843	0.000170672
Lactobacillus_plantarum	0.0427077	0.00721495	0.0038026	0.0230116	0.00571069	0.00329072	0.00726663	0.00811477	0.00333338	0.010839	0.00303708	0.00864329	0.00780508	0.00249447	0.00110624	0.000103271	0.0310114	0.00534806	0.00150666	0.0076791	0.00331988	0.00435044	0.00309725	0.0087475	0.00796798	0.0049681	0.00354984	0.00188658	0.137056	0.225845	0.158051	0.00184175	0.0139583	0.00587029	0.00572122	0.0379009	0.00205486	0.00277623	0.010407	0.0212469	0.00384312	0.0195189	0.00546663	0.00376661	0.0105151	0.0227423	0.0203016	0.00319173	0.00210575
Methylocella_silvestris	0.0426798	0.0492674	0.0572355	0.0249957	0.0541657	0.0634988	0.0691727	0.0252357	0.0340625	0.0147163	0.00480825	0.0183369	0.0831414	0.033382	0.0209639	0.0589714	0.00839814	0.0777265	0.0436373	0.0166367	0.058816	0.0490498	0.0691585	0.0272747	0.0837231	0.0287271	0.0343118	0.0156532	0.00880312	0.00643899	0.0173692	0.0613692	0.157625	0.0267396	0.0619348	0.00960648	0.0296048	0.013792	0.0356548	0.0265508	0.0239685	0.032471	0.0440371	0.0309904	0.035777	0.0842095	0.0648116	0.0836687	0.0214384
Halomonas_campaniensis	0.0424052	0.0801377	0.0470578	0.0849519	0.148356	0.0499468	0.0439081	0.0528854	0.0822219	0.0431074	0.0128457	0.0846347	0.03268	0.0430179	0.016078	0.0847924	0.0449265	0.0484581	0.148827	0.130055	0.0306712	0.057554	0.0978983	0.0468622	0.0354196	0.194905	0.0444995	0.056476	0.0232096	0.0741805	0.0163399	0.0423392	0.0753915	0.0874225	0.152656	0.0136279	0.0262711	0.0904996	0.0948573	0.0552156	0.0467591	0.0328552	0.0538222	0.0406944	0.0678612	0.0516648	0.0363802	0.0794053	0.0711
Celeribacter_indicus	0.0422532	0.0855616	0.07642	0.0576889	0.0481279	0.0576503	0.0275468	0.0651152	0.0600653	0.0518433	0.0126808	0.0736123	0.0863315	0.0700842	0.0206411	0.0973755	0.0351651	0.0761482	0.106056	0.024158	0.0640944	0.104257	0.0577494	0.0391745	0.0525412	0.0763245	0.10445	0.0646244	0.00683469	0.014341	0.0180465	0.0796401	0.0405486	0.0620031	0.0333757	0.00599515	0.0556357	0.0623864	0.0959961	0.0500148	0.0841814	0.066918	0.0414538	0.051447	0.023272	0.0562024	0.0541118	0.0777657	0.0520217
Desulfomonile_tiedjei	0.0421162	0.0409273	0.0320125	0.0489472	0.0420013	0.0334707	0.0284723	0.0232855	0.0828539	0.0281544	0.00945631	0.0187228	0.0435876	0.0522314	0.00804002	0.0260523	0.0285837	0.0173964	0.0288435	0.0290881	0.0284186	0.0205654	0.077538	0.0194842	0.0429029	0.0241805	0.016377	0.0322584	0.00205378	0.00633532	0.00344849	0.022212	0.0258337	0.0203813	0.00845397	0.00297812	0.0344547	0.0102016	0.0374869	0.0165405	0.0264081	0.0185699	0.0266903	0.0435102	0.0101281	0.0184312	0.0157492	0.0180555	0.0173759
Thermovirga_lienii	0.042105	0.0621095	0.0303782	0.0552236	0.0469184	0.0395823	0.0557342	0.0226046	0.035599	0.00301889	0.0106751	0.0122603	0.0205353	0.0206843	0.00535096	0.0391918	0.0178818	0.0646437	0.011345	0.0339876	0.0404684	0.0463669	0.0323574	0.0352176	0.0229572	0.0214235	0.0742162	0.0652461	0.000999985	0.00983354	0.00866287	0.0221961	0.0923165	0.0266131	0.0192494	0.00514845	0.0460047	0.0376419	0.144342	0.0392512	0.0642771	0.0761517	0.0702019	0.0645812	0.00548354	0.0258265	0.0531611	0.0225284	0.029248
Bacteroides_dorei	0.0420009	0.0360585	0.0679958	0.0224901	0.0201394	0.036374	0.0211413	0.0607523	0.0608658	0.00972118	0.00175307	0.0580653	0.0191444	0.0580771	0.0036776	0.0586078	0.0233158	0.0645807	0.0742156	0.0221897	0.0265336	0.0841701	0.0518903	0.0337328	0.0421062	0.0194324	0.0172492	0.0498813	0.0138891	0.0116557	0.0105869	0.0651605	0.0178287	0.0244422	0.0653095	0.00250119	0.0327935	0.0558974	0.130773	0.339076	0.0410836	0.0804305	0.0265568	0.038373	0.0155728	0.18617	0.0211347	0.0554935	0.0546629
Stenotrophomonas_rhizophila	0.0419802	0.0374588	0.0422369	0.0398664	0.0300062	0.0335649	0.294849	0.0431854	0.0355064	0.240434	0.479409	0.0734278	0.0199947	0.0463593	1.1148	0.0394212	0.0327674	0.0754818	0.031816	0.547385	0.0361453	0.0281487	0.0325571	0.153158	0.0434848	0.0521309	0.0423514	0.0305437	0.174688	0.0202849	0.0979856	0.0474511	0.0383141	0.0696124	0.0642455	0.0857155	0.021496	0.183605	0.250694	0.0237591	0.040318	0.0558237	0.0249039	0.025666	0.0294452	0.0517804	0.0329369	0.087878	0.0679941
Candidatus_Amoebophilus	0.0419704	0.0676527	0.085329	0.068197	0.0290452	0.0289632	0.0383402	0.0576397	0.0381974	0.0634228	0.0235581	0.0656635	0.13474	0.0492238	0.0252003	0.0387095	0.0167262	0.0499519	0.0442078	0.0233639	0.0242806	0.0645006	0.0860161	0.0509226	0.0443783	0.111481	0.054671	0.0143106	0.00912062	0.0147736	0.00937195	0.0253314	0.0154498	0.0821502	0.0998687	0.00935632	0.223309	0.0840389	0.0812169	0.0907503	0.100215	0.0767657	0.0442257	0.0252813	0.0373616	0.0645034	0.0323805	0.0263851	0.0585293
Clostridium_sp	0.0417975	0.0334904	0.0854183	0.0515361	0.0454261	0.0492782	0.0201515	0.038346	0.0510385	0.0275511	0.00380343	0.0672794	0.0768483	0.0443266	0.0130977	0.0338042	0.0324995	0.0263762	0.0521091	0.0567436	0.077417	0.056487	0.043243	0.0343136	0.0723133	0.0217502	0.0560333	0.0452927	0.00162644	0.0153086	0.00476977	0.0227556	0.0173241	0.0308967	0.0532407	0.00560551	0.0561301	0.0164621	0.0144228	0.124118	0.0342143	0.0237232	0.0276496	0.0206944	0.0174295	0.0278751	0.0495061	0.0215576	0.032604
Cyclobacterium_marinum	0.0416694	0.0783642	0.0483195	0.0759687	0.0749274	0.076639	0.0315453	0.0701665	0.0178193	0.0477423	0.0116825	0.0429244	0.0499653	0.061767	0.0430067	0.0521939	0.0490483	0.147234	0.0237045	0.114536	0.0507042	0.108707	0.100971	0.0434412	0.0628547	0.0825787	0.0146034	0.0717243	0.00859208	0.0297392	0.023124	0.124457	0.0487816	0.0760464	0.0807564	0.00571118	0.0684666	0.107512	0.0113464	0.13542	0.0585854	0.0542406	0.0284886	0.0467215	0.0133438	0.0214588	0.0412497	0.0524338	0.108711
Clostridium_ljungdahlii	0.0415714	0.0304706	0.0160716	0.0127156	0.0223977	0.0326522	0.0214806	0.0220766	0.0275365	0.00823441	0.002803	0.0135226	0.0112587	0.034891	0.00574353	0.0326512	0.0143763	0.0358078	0.0122866	0.00535759	0.0162525	0.0291571	0.0244531	0.0163561	0.0214521	0.0386777	0.0253977	0.0559959	0.00225839	0.00941116	0.00452887	0.014746	0.024616	0.0396139	0.010798	0.00601679	0.00878977	0.0314834	0.0224883	0.0164419	0.0248376	0.0213882	0.0425446	0.0203575	0.00166864	0.013674	0.0211673	0.0148697	0.0129086
Clostridium_autoethanogenum	0.0415677	0.0304706	0.0160716	0.0126746	0.0223203	0.0326122	0.0214806	0.0220766	0.0275365	0.00817211	0.002803	0.0135226	0.0112587	0.034891	0.00574353	0.0326512	0.0143763	0.0358078	0.0122866	0.00535759	0.0162525	0.0291571	0.0244275	0.0163275	0.0214521	0.0386777	0.0253977	0.0559959	0.00225839	0.00937687	0.00452887	0.014746	0.024616	0.0396139	0.010798	0.0060084	0.00878977	0.0314834	0.0224883	0.0160849	0.0248376	0.0210652	0.0425446	0.0203575	0.00166864	0.0134921	0.0209433	0.0148697	0.0129086
Burkholderia_lata	0.0413683	0.0273387	0.0237891	0.0209672	0.0274231	0.0217047	0.0442528	0.0273591	0.0359185	0.0424018	0.0316816	0.0291302	0.0292554	0.0258268	0.077541	0.0290965	0.0120264	0.0342607	0.0321537	0.0408642	0.0390054	0.0269699	0.0252054	0.0392101	0.0222914	0.0296464	0.0347879	0.0257016	0.00526143	0.00882788	0.00801582	0.0325645	0.0235842	0.042528	0.0343088	0.0061194	0.0328005	0.0349976	0.0205988	0.0222611	0.0257641	0.026757	0.0212757	0.0261707	0.0142916	0.0428247	0.0275093	0.0263001	0.0403951
Ochrobactrum_anthropi	0.041367	0.0651502	0.0544457	0.0612015	0.0493149	0.0488212	0.067315	0.0690632	0.0404923	0.167679	0.0735429	0.0636239	0.0779848	0.0752346	0.0774284	0.0578988	0.154648	0.0577112	0.0335254	0.0458651	0.0860664	0.0770908	0.0625126	0.0448646	0.0543212	0.101683	0.0465951	0.0765041	0.133331	0.0678643	0.111918	0.0621925	0.0818287	0.0706081	0.11227	0.0817319	0.03349	0.0435489	0.0421157	0.0615757	0.0583077	0.0370387	0.0455695	0.0792918	0.315204	0.0589208	0.0411766	0.0604505	0.0995138
Brucella_ceti	0.0412941	0.0431149	0.0364916	0.0418143	0.0313668	0.0342246	0.0497633	0.0503838	0.0361547	0.0511731	0.0279366	0.0315021	0.0516312	0.0377987	0.0314869	0.0297231	0.0228543	0.0593753	0.0359733	0.0406553	0.0474341	0.0412378	0.0366949	0.0324256	0.0388241	0.0535445	0.0509008	0.0283219	0.0681115	0.0142655	0.033854	0.0380724	0.0393308	0.0431975	0.0300856	0.051268	0.0282381	0.0311844	0.0492553	0.0290192	0.0363113	0.0341312	0.0255635	0.0419772	0.0536973	0.0414555	0.0380161	0.0387403	0.040554
Hydrogenobaculum_sp	0.0411579	0.0709266	0.0524731	0.0922583	0.0791827	0.0750239	0.0555379	0.0806837	0.0760938	0.0295499	0.0212055	0.0799608	0.0556612	0.0875191	0.00713009	0.06239	0.0576469	0.0341095	0.126069	0.0199491	0.111597	0.0621655	0.102618	0.0732005	0.052845	0.0439945	0.0748067	0.0827621	0.0202127	0.0182029	0.00711612	0.0261711	0.107361	0.109847	0.036828	0.0200997	0.071051	0.0185032	0.069027	0.0218962	0.0402266	0.0891956	0.0970506	0.0483388	0.0246994	0.0546473	0.0452066	0.0765594	0.0904562
Thioalkalimicrobium_aerophilum	0.0410087	0.040086	0.0575414	0.0464697	0.0381588	0.0314826	0.0459389	0.0593716	0.0447489	0.10244	0.0241854	0.0374915	0.0687528	0.0459989	0.0182051	0.0368513	0.0298663	0.0219077	0.0387079	0.00964883	0.073589	0.0317018	0.0483414	0.0449413	0.032712	0.0991475	0.0789192	0.0263011	0.00811613	0.0334376	0.0129703	0.0310313	0.0262753	0.0571785	0.0738683	0.00293303	0.0794237	0.0456456	0.0377061	0.024288	0.0281565	0.0584179	0.0364047	0.0254344	0.0248025	0.0396639	0.0385351	0.0398029	0.045551
Flexistipes_sinusarabici	0.0409815	0.0369787	0.0146241	0.0391972	0.0493496	0.0343676	0.0166576	0.0172388	0.0338254	0.00627298	0.00308199	0.0193288	0.0110231	0.0217829	0.00369067	0.0151069	0.00512485	0.0307731	0.0170345	0.0339723	0.0156819	0.0414752	0.0281257	0.0194903	0.0133149	0.0120167	0.036772	0.0511895	0.00175309	0.0085512	0.00374009	0.0087296	0.0211758	0.0169457	0.0248024	0.00211826	0.0392232	0.00671278	0.0181695	0.0593527	0.0138429	0.0309886	0.039544	0.0556838	0.00820181	0.0321182	0.0137825	0.0451958	0.013041
Turneriella_parva	0.0408608	0.0470012	0.0463937	0.052756	0.0487355	0.0367744	0.0401682	0.0038702	0.148216	0.0367704	0.000751106	0.0250298	0.00139153	0.0355303	0.0017961	0.0108041	0.0133089	0.0109058	0.00939635	0.00590129	0.0831839	0.0433502	0.0232338	0.041448	0.0529304	0.115341	0.0210382	0.0327125	8.15522e-05	0.00468862	0.00413673	0.00711192	0.00274501	0.0504972	0.00487464	0.000562899	0.0297339	0.0231042	2.33942e-05	0.0263805	0.129975	0.0294411	0.0169125	0.0924331	0.00738882	0.000176687	0.0111723	0.0911519	0.0216018
Rickettsia_canadensis	0.040713	0.033935	0.0325993	0.0435114	0.029902	0.0182169	0.00787068	0.0185604	0.0162809	0.00421317	0.00704523	0.030273	0.0211718	0.0164657	0.0117514	0.00898177	0.0125016	0.00498679	0.049565	0.0139843	0.0171066	0.0220625	0.0204044	0.0206648	0.0134136	0.0111247	0.0145835	0.0277984	0.000760269	0.00311488	0.00324471	0.0111461	0.0118193	0.066975	0.0842352	0.00522852	0.0549143	0.0157322	0.0113339	0.00523977	0.0176662	0.00768537	0.0291762	0.020845	0.00463625	0.0197244	0.0486232	0.0152204	0.0171514
Rhodospirillum_centenum	0.0406357	0.0990823	0.0879497	0.0616582	0.0745757	0.0805281	0.0333668	0.105603	0.037057	0.0629898	0.015582	0.0652293	0.0760155	0.111296	0.0372725	0.0965381	0.0445483	0.100156	0.161991	0.074689	0.044996	0.105208	0.103884	0.0819357	0.104923	0.22613	0.0717572	0.0755444	0.0195257	0.0182597	0.0118528	0.119189	0.146606	0.116466	0.0996039	0.0250217	0.180428	0.0773725	0.0193221	0.0884413	0.128917	0.0769101	0.0721285	0.0720293	0.0329154	0.0847371	0.150782	0.105869	0.0991935
Saccharopolyspora_erythraea	0.040616	0.0255137	0.0270388	0.0416993	0.0296325	0.012554	0.0252658	0.0103323	0.0259566	0.00438229	0.00959009	0.0200871	0.0203015	0.0584123	0.00311003	0.0313524	0.0199261	0.00714548	0.121234	0.027838	0.0655071	0.00902674	0.0233821	0.0244576	0.0242648	0.0209531	0.0085735	0.0202801	0.0213389	0.00464714	0.00541075	0.00722387	0.128955	0.0635216	0.00299827	0.00644719	0.00334423	0.00434446	0.00509072	0.0680089	0.0158654	0.0519991	0.0297277	0.0420143	0.00552197	0.0054564	0.013916	0.00649748	0.0129012
Geobacter_sulfurreducens	0.0405006	0.0804752	0.0481312	0.055243	0.0522645	0.046947	0.044853	0.0591387	0.0746499	0.0180933	0.0128222	0.0717965	0.0351398	0.0423684	0.0173471	0.0264938	0.0313698	0.079664	0.116823	0.0289183	0.0527846	0.0403534	0.088034	0.0642441	0.0455554	0.0369315	0.0319485	0.0683278	0.0552052	0.0717831	0.0619468	0.0307459	0.0594931	0.0545431	0.0850982	0.0264155	0.0432999	0.0163885	0.0230113	0.0879674	0.0715717	0.0452249	0.0570483	0.0540861	0.0266439	0.052601	0.0411884	0.0515816	0.057489
Bacteroides_fragilis	0.0402921	0.085658	0.0660797	0.0911098	0.0661933	0.0690895	0.096555	0.124953	0.139279	0.0322964	0.0300196	0.0404078	0.113648	0.121794	0.014027	0.0870091	0.0382892	0.117426	0.0729714	0.0451702	0.112853	0.161748	0.0885334	0.0830834	0.0765452	0.0659494	0.145537	0.0614964	0.000449632	0.0313868	0.0265415	0.13025	0.0767475	0.14483	0.0591134	0.00264185	0.181134	0.0554099	0.0537711	0.687527	0.0788964	0.0486537	0.0626645	0.111421	0.0161511	0.153688	0.0539133	0.109229	0.104425
Burkholderia_ubonensis	0.0402533	0.0289345	0.0281979	0.0256541	0.0275934	0.0297763	0.056156	0.0271707	0.0317864	0.0433876	0.0288396	0.0289328	0.0279329	0.0235043	0.0997862	0.0237836	0.0132887	0.0329115	0.0335613	0.0443814	0.0389921	0.0276644	0.0294288	0.0484377	0.0258282	0.0299276	0.0326789	0.0253517	0.00574745	0.00971387	0.00783696	0.0318791	0.0228555	0.04391	0.0307602	0.00648329	0.0347717	0.0352785	0.0223943	0.0250707	0.0236963	0.0257277	0.0234682	0.027046	0.0139342	0.0404296	0.0263331	0.0280931	0.037995
Xanthomonas_sacchari	0.0402425	0.0418442	0.0524872	0.0344718	0.0295961	0.0340774	0.249258	0.0294694	0.0372685	0.120784	0.37812	0.0653881	0.0513272	0.05503	0.884836	0.0216325	0.034481	0.0549588	0.0796804	0.398794	0.0393071	0.0346992	0.0543645	0.119677	0.0415155	0.0242563	0.0692462	0.0395147	0.170388	0.0208197	0.0835277	0.050405	0.0407963	0.0512569	0.0810398	0.0603716	0.0426256	0.153377	0.203805	0.0352782	0.0363744	0.0343435	0.0347769	0.0384434	0.0441627	0.0704696	0.0540449	0.0889228	0.0770375
Psychroflexus_torquis	0.0398808	0.034073	0.0508137	0.0263687	0.0344978	0.0276888	0.0229831	0.0373628	0.00712412	0.0345279	0.00602976	0.038132	0.0561226	0.0319874	0.00483284	0.0148334	0.009024	0.0180016	0.0509177	0.00990859	0.0414683	0.0637555	0.052617	0.026461	0.0132263	0.0898523	0.0388102	0.0339429	0.00117107	0.00485431	0.00794116	0.0482187	0.025783	0.0477274	0.0154138	0.00401498	0.0249339	0.0107841	0.0163711	0.014072	0.0411553	0.0401169	0.0403765	0.0206836	0.0120994	0.0288124	0.0278523	0.0341915	0.0259812
Frateuria_aurantia	0.0398189	0.0635141	0.0842445	0.0603145	0.0555778	0.0792299	0.249718	0.0767032	0.077633	0.119405	0.457578	0.075576	0.0945694	0.0896554	0.865708	0.180869	0.0421965	0.0948164	0.183663	0.380778	0.0399736	0.0755793	0.0524057	0.152104	0.0401988	0.0715371	0.165383	0.0576754	0.0340493	0.0277749	0.0459643	0.129961	0.0390703	0.117705	0.107301	0.0561129	0.0288156	0.126868	0.16927	0.0181327	0.0733005	0.0702312	0.0826606	0.0459235	0.028111	0.0510233	0.083492	0.080076	0.0665511
Thiomicrospira_crunogena	0.0397575	0.0141362	0.0167284	0.0363713	0.0429068	0.0412691	0.0170984	0.0293451	0.0231711	0.00635601	0.00274383	0.00573436	0.0120456	0.0413285	0.00366863	0.0574978	0.0295327	0.0252354	0.0607869	0.00917093	0.0389332	0.0315368	0.0298927	0.0338944	0.03128	0.0331705	0.154693	0.0428416	0.00364984	0.0374143	0.00133625	0.00570292	0.0377882	0.00779219	0.025032	0.00216252	0.00806573	0.0598467	0.0132757	0.0313404	0.0166623	0.0385898	0.0353013	0.041521	0.00591058	0.0168081	0.0828523	0.0279155	0.0405356
Desulfosporosinus_acidiphilus	0.0396255	0.0511689	0.0383469	0.0392056	0.0566295	0.0328929	0.0248254	0.0378455	0.0381082	0.0190196	0.00622713	0.0399966	0.0418763	0.0261618	0.00541627	0.0279981	0.0166928	0.0285112	0.0516731	0.0242038	0.0434796	0.0279611	0.0291052	0.0253535	0.0469168	0.0527607	0.0419371	0.0637077	0.00629237	0.018508	0.00780142	0.0355197	0.0379733	0.0474413	0.134374	0.00890049	0.0354153	0.0310467	0.0580089	0.021662	0.0564523	0.0272765	0.0443933	0.0506093	0.0196823	0.0649544	0.0369036	0.0155364	0.102279
Rubrobacter_radiotolerans	0.0395167	0.0168878	0.00258677	0.00640793	0.0173338	0.0100347	0.00736616	0.0215616	0.00685087	0.000809665	0.00550014	0.0104155	0.008871	0.0141383	0.00149902	0.0132182	0.0067386	0.021981	0.00481538	0.00644725	0.0255901	0.0128256	0.0161864	0.00988417	0.0150227	0.0168452	0.0101636	0.00598448	0.0158017	0.0153313	0.0173357	0.00919431	0.0138111	0.0170584	0.00656849	0.00810684	0.0265454	0.0271027	0.00743234	0.0156029	0.00732374	0.010455	0.0155101	0.0126556	0.0154302	0.00148324	0.0318742	0.0149448	0.0292639
Acidaminococcus_intestini	0.0394821	0.0224042	0.0172596	0.0248239	0.0231171	0.00760541	0.0113023	0.017235	0.00751925	0.00113931	0.000423386	0.0219823	0.00724414	0.0161619	0.00451403	0.0723955	0.0050777	0.00673144	0.0279121	0.00841742	0.0115542	0.00553993	0.0192266	0.0076789	0.0119964	0.00890856	0.00757262	0.00732983	0.00450682	0.00435739	0.00443196	0.0106	0.00669036	0.0201561	0.00181521	0.000601512	0.0350496	0.0084917	0.000757973	0.00809133	0.0135023	0.00543326	0.0111334	0.0188273	0.00316071	0.018294	0.00882643	0.0393717	0.00827736
Pseudovibrio_sp	0.0393759	0.0799318	0.0792551	0.0546842	0.0512867	0.0455474	0.0361317	0.0502557	0.0296388	0.041528	0.0195945	0.0759263	0.0440801	0.0766915	0.0206936	0.0590852	0.0327068	0.0480197	0.0259908	0.0178471	0.0606079	0.0582385	0.0788779	0.0545434	0.0338123	0.065366	0.0565942	0.0682592	0.0586056	0.0102502	0.0269022	0.0296018	0.0918149	0.0737064	0.119439	0.048572	0.075259	0.0412476	0.055943	0.0365144	0.0995236	0.0720365	0.0456805	0.0535057	0.0379502	0.0504453	0.0423079	0.049723	0.0510425
Halomonas_elongata	0.0393474	0.0429777	0.0509416	0.0478964	0.0631982	0.0285305	0.0262025	0.0215358	0.0427692	0.0173455	0.0181808	0.0747219	0.0516621	0.0796338	0.0242001	0.0356273	0.0228945	0.0561669	0.0531266	0.0103584	0.0178531	0.034096	0.0592014	0.0273196	0.0352753	0.0519777	0.0743737	0.0394185	0.00483669	0.0944048	0.0124341	0.0303213	0.082948	0.0303583	0.0241787	0.00673409	0.0105432	0.0186069	0.00511683	0.049704	0.069394	0.0403027	0.0501204	0.031374	0.0106784	0.0273584	0.0157006	0.0597341	0.0442998
Nitrosococcus_halophilus	0.0392759	0.0585014	0.0705938	0.0451293	0.0316445	0.0350026	0.0274443	0.0550361	0.0484996	0.0360273	0.0178831	0.0625127	0.0408122	0.0486405	0.0624607	0.0671375	0.0718254	0.0331271	0.0177405	0.0218114	0.0585591	0.0422678	0.065802	0.032571	0.0792557	0.0151036	0.0586959	0.078203	0.0099739	0.0272678	0.0114428	0.0831054	0.0306788	0.0960631	0.168249	0.0235649	0.0425579	0.0470776	0.0088956	0.0589097	0.0930469	0.0168268	0.0277891	0.0553521	0.0170602	0.0449068	0.0298083	0.0349138	0.0716869
Deinococcus_proteolyticus	0.0391626	0.0293654	0.0342664	0.0332183	0.0608016	0.0305622	0.0202017	0.0268007	0.00957115	0.00403069	0.00642993	0.0377746	0.241327	0.034745	0.0100912	0.0277841	0.0185542	0.042083	0.0497407	0.0208761	0.0664272	0.0456595	0.0212935	0.0220082	0.0245733	0.017792	0.124069	0.0566133	0.00339753	0.00891251	0.0133509	0.00892313	0.0658198	0.0197721	0.0134869	0.00131057	0.0360292	0.00387111	0.141432	0.0404435	0.0309552	0.0270931	0.0351829	0.037658	0.0131962	0.0189675	0.0994878	0.0410848	0.0217931
Caldisericum_exile	0.0390919	0.0527529	0.0623159	0.18792	0.191697	0.237655	0.10794	0.021004	0.189956	0.0125643	0.017735	0.0533936	0.0248224	0.0507756	0.0126101	0.0151069	0.0271488	0.0407542	0.0533404	0.119382	0.0411201	0.0401402	0.0310073	0.150368	0.259048	0.0326428	0.115531	0.337603	0.0063816	0.00771433	0.0169055	0.0236917	0.0995472	0.0626772	0.0418598	0.0077919	0.0536714	0.0134057	0.0174474	0.0380153	0.0506023	0.109838	0.291095	0.214625	0.0537293	0.0312945	0.0731654	0.118306	0.0313474
Pseudomonas_brassicacearum	0.0389688	0.0609984	0.0186874	0.0249113	0.0307668	0.0372488	0.0321752	0.0158828	0.0324661	0.109413	0.224318	0.048404	0.0292175	0.0227548	0.0585302	0.0159241	0.153812	0.0305538	0.0461805	0.0331343	0.0287126	0.0173993	0.0251639	0.0378072	0.0318845	0.0113679	0.109724	0.0292953	0.670181	1.87096	0.860396	0.0340738	0.0304011	0.014026	0.0117694	1.0684	0.0149322	0.0452677	0.0273565	0.0303567	0.0215394	0.0259848	0.0367931	0.0322351	0.21029	0.0112552	0.030247	0.0246885	0.0338118
Methylomicrobium_alcaliphilum	0.038936	0.0522305	0.0643541	0.0557611	0.0458181	0.0439291	0.0183915	0.077877	0.100897	0.0189087	0.00863373	0.0280921	0.0173426	0.0569074	0.0136693	0.0341673	0.0370337	0.0284011	0.0564656	0.0730146	0.0216536	0.02839	0.033232	0.0326926	0.0710417	0.176415	0.0963126	0.0471522	0.00575982	0.0313325	0.0133642	0.015967	0.109082	0.0326867	0.0557502	0.00555974	0.0240446	0.0391921	0.023402	0.0294912	0.0329326	0.0595323	0.0170621	0.0405329	0.0126924	0.0483146	0.0429495	0.0334146	0.0356914
Coprococcus_sp	0.038688	0.0068309	0.00880206	0.00415918	0.00966513	0.00592003	0.0103747	0.0109286	0.00224375	0.0210686	0.00112601	0.00233163	0.0111527	0.0449878	0.000219561	0.0242433	0.00982758	0.00396574	8.79076e-05	0.0950141	0.00711192	0.002962	0.00711812	0.0226632	0.00496039	0.00235391	0.0102494	0.0414606	1.84926e-06	0.00166495	0.0131449	0.0598406	0.000956449	3.39843e-06	0.00163254	0	1.90358e-05	0.00952633	0.0178451	0.0288085	0.00465532	0.0047005	0.00676961	0.00514713	0.00205737	0	0.0895019	0.00326337	0.00502898
Octadecabacter_arcticus	0.0386031	0.041668	0.0370163	0.0486377	0.0176786	0.0243303	0.0117733	0.0307973	0.0452013	0.0250045	0.00914349	0.0502482	0.0239689	0.0373405	0.00572833	0.0427966	0.0259668	0.0251418	0.0255564	0.0117104	0.021553	0.0391091	0.0277304	0.0244937	0.0151254	0.032578	0.024709	0.0422485	0.0412417	0.0156939	0.0355617	0.0298757	0.0159865	0.0344256	0.0347636	0.0127935	0.0969824	0.0329069	0.0164507	0.0229665	0.0428898	0.0196196	0.0243665	0.0239456	0.0363305	0.0264875	0.0324539	0.040895	0.0322149
Thiolapillus_brandeum	0.038602	0.022568	0.014503	0.0337353	0.0497102	0.0219958	0.0183713	0.0177035	0.0406259	0.0170341	0.00386285	0.0488091	0.0165163	0.0181701	0.0123498	0.0111738	0.0138977	0.0213218	0.0223055	0.0191381	0.0335895	0.0442596	0.0268657	0.0223942	0.0392434	0.0244958	0.0385428	0.0413264	0.00417049	0.0161108	0.00420417	0.0230456	0.0486553	0.0335197	0.00964053	0.00414608	0.0219294	0.0296556	0.00996239	0.0138034	0.0569232	0.010898	0.0257946	0.0320984	0.00744543	0.016966	0.023967	0.0188435	0.0228215
Streptobacillus_moniliformis	0.038493	0.0552228	0.0439221	0.138033	0.160437	0.218388	0.0644034	0.047505	0.126455	0.0347283	0.0020051	0.0393847	0.0203716	0.00459483	0.00690261	0.0247575	0.0298512	0.038509	0.128912	0.0280281	0.0740034	0.0348874	0.0456644	0.172489	0.141523	0.0174601	0.0469723	0.219834	0.00682209	0.0139807	0.00633913	0.00221475	0.078228	0.0358704	0.0196288	0.00977382	0.0722503	0.0180994	0.0265337	0.06942	0.0230778	0.0414347	0.179638	0.168477	0.0187209	0.016218	0.0596417	0.0969839	0.0404257
Methyloceanibacter_caenitepidi	0.0384721	0.0287432	0.0357423	0.0340476	0.0398361	0.040743	0.0285437	0.0329074	0.0113307	0.0688436	0.00805383	0.0322175	0.171536	0.0408659	0.0475798	0.0712487	0.0309291	0.0510756	0.0129804	0.00912684	0.0579252	0.042136	0.0786981	0.0242171	0.0119707	0.0230064	0.0383841	0.0156201	0.0123556	0.0123041	0.00707601	0.0332833	0.0711161	0.0812208	0.0307046	0.00628985	0.10619	0.0670347	0.00824481	0.0184419	0.0352972	0.0155538	0.0281677	0.0176432	0.0203071	0.0253223	0.0531902	0.0220268	0.0259807
Bacteroidales_bacterium	0.0383444	0.0331155	0.0176669	0.0332735	0.0363297	0.0181413	0.0568248	0.0327239	0.0167388	0.0164767	0.0056779	0.0446004	0.0256819	0.0307004	0.00359051	0.063046	0.0124251	0.0479566	0.0420065	0.00499545	0.0249104	0.0430569	0.037962	0.0155784	0.00965381	0.0316659	0.0144778	0.0310888	0.000279607	0.00824836	0.00552591	0.0197034	0.0431741	0.00631484	0.0277021	0.00109322	0.0252684	0.0477497	0.0176392	0.0453345	0.0309239	0.0112949	0.0270779	0.0288143	0.00535542	0.0161901	0.0344506	0.00881048	0.041767
Thermanaerovibrio_acidaminovorans	0.0383119	0.070984	0.0344824	0.065532	0.0514863	0.0440982	0.0524139	0.0249529	0.0399834	0.00329939	0.0105782	0.0109247	0.0546175	0.0415329	0.00781594	0.0434556	0.0152861	0.0681241	0.10039	0.0340889	0.0527796	0.0367477	0.0350979	0.0291486	0.0506718	0.0208144	0.0326975	0.0978393	0.00244435	0.00883781	0.00412496	0.030133	0.0474016	0.0301627	0.0205869	0.00943173	0.0477036	0.0321969	0.154247	0.0471497	0.0552549	0.0395411	0.0747725	0.0701558	0.00921943	0.0438183	0.0619931	0.0253746	0.0327908
Mesorhizobium_australicum	0.0382996	0.0220476	0.0264423	0.0277802	0.0332215	0.0310525	0.0247343	0.0271433	0.0173407	0.0743748	0.0357532	0.0310904	0.0206087	0.0418601	0.0300488	0.0273397	0.0830169	0.0633682	0.012012	0.0617373	0.0361535	0.0263692	0.0279305	0.0281314	0.0269398	0.0285162	0.0299624	0.0224122	0.0525849	0.0359688	0.0544057	0.0321333	0.0440936	0.0392258	0.0561789	0.0362681	0.0267876	0.00931228	0.0357502	0.0538032	0.0207115	0.0221801	0.027742	0.0380963	0.172406	0.0468533	0.0208007	0.0715219	0.0402733
Magnetospirillum_gryphiswaldense	0.038238	0.0704641	0.0870229	0.100089	0.0775328	0.0652078	0.0556114	0.10171	0.0732337	0.0480818	0.0239603	0.143831	0.074373	0.13325	0.0209204	0.0845274	0.0395681	0.0975048	0.10022	0.0508238	0.0289485	0.0919443	0.0960492	0.119744	0.0521836	0.0736079	0.0294343	0.0964464	0.0253436	0.022002	0.0176594	0.064284	0.0751168	0.100281	0.0616635	0.0133209	0.0996058	0.0373465	0.0154326	0.0730215	0.105197	0.0662573	0.0485084	0.0915953	0.0276949	0.090448	0.090841	0.0625723	0.0468677
Robiginitalea_biformata	0.038237	0.0566484	0.0454353	0.0199718	0.07129	0.0453118	0.0407715	0.0476756	0.0208902	0.0247888	0.00578675	0.0603185	0.020881	0.0203481	0.0199112	0.0207291	0.0821975	0.0425137	0.0316513	0.0335559	0.0239822	0.0311239	0.0403686	0.0344814	0.0456506	0.0250201	0.0278147	0.0249459	0.00243305	0.00859698	0.00578123	0.0316461	0.0154599	0.0206448	0.0197268	0.00365124	0.090502	0.0223177	0.00985252	0.0146214	0.0766387	0.0224754	0.027069	0.0143275	0.0189289	0.0934034	0.0579098	0.0630677	0.0768964
Legionella_longbeachae	0.0381817	0.051069	0.0495015	0.0366371	0.0527017	0.0603076	0.0356974	0.0393784	0.0383439	0.0348514	0.0282565	0.0381514	0.0476482	0.039802	0.0154313	0.0476315	0.0155676	0.0498029	0.0470099	0.0347014	0.0874288	0.0298246	0.0493255	0.0310035	0.0203103	0.0195916	0.0993224	0.0443731	0.0126226	0.00979356	0.0157395	0.0509381	0.0364159	0.127116	0.0709258	0.00505495	0.0375412	0.0379888	0.0202784	0.296288	0.0996726	0.0578536	0.0321186	0.0533036	0.0252416	0.0375169	0.0290488	0.043489	0.0432892
Methylacidiphilum_infernorum	0.0381633	0.0726946	0.0853166	0.0159104	0.0418858	0.0143242	0.00798072	0.0546157	0.0205712	0.0380022	0.0280818	0.0450007	0.0625472	0.023103	0.0209251	0.0547754	0.0436344	0.00847058	0.00283746	0.0225654	0.023287	0.160845	0.067962	0.0327429	0.0327178	0.0763049	0.0411631	0.0569089	0.000237722	0.00625015	0.0201068	0.0451289	0.0686444	0.122916	0.162396	0.00965164	0.110208	0.0347026	0.00159315	0.0991579	0.0867012	0.0710636	0.0565617	0.0348941	0.0234468	0.123051	0.0872967	0.094698	0.0978845
Macrococcus_caseolyticus	0.0381633	0.0076204	0.00195703	0.00159418	0.00194014	0.00178149	0.00146623	0.00108162	0.0014553	0.00283406	0.00237293	0.00383644	0.00135876	0.00101615	0.00656373	0.000824213	0.0052591	0.0464145	0.0220615	0.00309597	0.00345576	0.0087708	0.0029854	0.00136003	0.00127278	0.00156919	0.0037986	0.00102865	0.0197513	0.0326101	0.0231354	0.0421997	0.0091137	0.00120806	0.00536438	0.00557986	0.000546952	0.000806292	0.00188877	0.0564809	0.00125554	0.00308852	0.00269234	0.00149566	0.00197216	0.000898947	0.00294947	0.00374516	0.00796227
Deinococcus_peraridilitoris	0.038038	0.0848189	0.111866	0.0978586	0.0770529	0.0504731	0.0676318	0.1767	0.0841978	0.0604887	0.0551408	0.134402	0.12825	0.153037	0.100658	0.135789	0.102769	0.0438036	0.0242242	0.103603	0.0877688	0.189638	0.10993	0.0562023	0.0634016	0.0880558	0.0859039	0.0409608	0.0180582	0.0152607	0.0580187	0.0282859	0.144657	0.091026	0.0224979	0.023997	0.214689	0.0551195	0.0608686	0.126898	0.125018	0.0229266	0.107316	0.0537947	0.0566868	0.0717123	0.11935	0.235582	0.0917389
Parvibaculum_lavamentivorans	0.0380129	0.0447275	0.0632987	0.0635258	0.0451321	0.055564	0.0765979	0.0556372	0.179295	0.0396888	0.0359807	0.0190368	0.0841924	0.0397798	0.0149575	0.0454837	0.0161534	0.0358581	0.0570857	0.0471957	0.123439	0.0339526	0.0345976	0.0330707	0.0446001	0.0605736	0.0312892	0.0269469	0.00317412	0.0261078	0.0108663	0.0612196	0.0664277	0.0398089	0.0508554	0.00914966	0.0883828	0.166998	0.0576863	0.0594605	0.0239493	0.0969193	0.0234475	0.0624523	0.00989465	0.0243133	0.031854	0.0946588	0.0371028
Ruminococcus_obeum	0.0379436	0.0264267	0.0369315	0.0156654	0.0479126	0.029059	0.0107492	0.0104861	0.0129154	0.010088	0.000492604	0.0238822	0.0353084	0.0143904	0.0134188	0.0398582	0.00250494	0.0236117	0.018303	0.0271475	0.0108633	0.0142238	0.0119788	0.0246786	0.0156079	0.0135269	0.0466827	0.0360527	0.0219663	0.00186132	0.00232718	0.0555392	0.0322202	0.00442029	0.0146076	0.000735412	0.0059814	0.0167422	0.0413969	0.118141	0.0204276	0.00688273	0.0180077	0.0238044	0.0128312	0.00745988	0.00713104	0.0590888	0.0112374
Kutzneria_albida	0.0377099	0.00943697	0.00599568	0.00895186	0.00455589	0.00336944	0.00349103	0.00312677	0.000741044	0.00144824	0.000650916	0.00187363	0.00400065	0.00855158	0.00823073	0.0194819	0.00506827	0.00863016	0.0133815	0.00562627	0.0473057	0.00268944	0.00699716	0.00249093	0.00856722	0.0043204	0.00572885	0.00503456	0.000100265	0.000265662	0.00114768	0.000202945	0.0197794	0.00571607	0.00428319	4.64558e-05	0.00748582	0.00234352	0.00976871	0.00507154	0.0097161	0.00317391	0.00970005	0.00758917	0.00214678	0.0115637	0.00315591	0.00165914	0.00770917
Paenibacillus_mucilaginosus	0.0376403	0.0742172	0.0738622	0.0483559	0.0552405	0.0612271	0.0335342	0.0709519	0.0377014	0.0130271	0.00905583	0.0466679	0.0308435	0.0422227	0.0149636	0.0354282	0.0151068	0.0797264	0.057001	0.0895487	0.0555931	0.0496387	0.0887414	0.0396386	0.0717585	0.0901269	0.0374033	0.0255266	0.0220788	0.0139051	0.0257884	0.0834166	0.0514044	0.0216482	0.083669	0.0148342	0.0119389	0.0113441	0.0330875	0.0114323	0.113644	0.0469152	0.0376107	0.0542705	0.0290609	0.0590059	0.0373303	0.0422016	0.0293368
Clostridium_kluyveri	0.0375341	0.0175963	0.0560209	0.0205338	0.0226779	0.0179712	0.0086454	0.00752352	0.0180659	0.00788437	0.00487184	0.00511779	0.029471	0.00941256	0.00533238	0.00948488	0.0108378	0.0206024	0.0741535	0.00787173	0.0212926	0.0159351	0.0183386	0.0126137	0.0417043	0.0393792	0.0376993	0.0406566	0.00550722	0.00455499	0.00115994	0.0163437	0.0152183	0.0279252	0.0193994	0.00247226	0.0377099	0.0196278	0.00565081	0.00180271	0.0329753	0.0099809	0.0329335	0.0123184	0.00236204	0.00984518	0.0241674	0.0454007	0.00894326
Amycolatopsis_mediterranei	0.0374509	0.0233639	0.0311885	0.0267449	0.0474167	0.0326361	0.0125787	0.0247346	0.0226027	0.0184524	0.00608586	0.00194729	0.0393012	0.0246014	0.00795751	0.0114504	0.0118416	0.0221638	0.0372712	0.0162497	0.0221036	0.0234759	0.045841	0.0413315	0.0411661	0.0196528	0.0167019	0.0303214	0.00259474	0.00964378	0.00377842	0.0299915	0.0435295	0.0246002	0.0349247	0.0038791	0.0213813	0.0340274	0.0222366	0.0226389	0.0230992	0.0374492	0.0378906	0.0393159	0.00822968	0.0189087	0.0225064	0.0416761	0.0169522
Corynebacterium_glutamicum	0.0374483	0.113682	0.0737823	0.0555735	0.0497628	0.0396789	0.0281157	0.0546287	0.072521	0.0146776	0.0215379	0.249392	0.153659	0.0938059	0.0200045	0.0527588	0.0399438	0.0361524	0.0543109	0.0421912	0.0855142	0.0356946	0.146306	0.0949836	0.115619	0.133185	0.0259091	0.0236125	0.836221	0.00236581	0.0535611	0.0298815	0.130801	0.0236098	0.0386712	0.485745	0.0771207	0.0599977	0.0223409	0.0229844	0.109933	0.116643	0.0519453	0.0904079	0.0255281	0.00813506	0.221272	0.0907228	0.163852
Bartonella_henselae	0.0372238	0.036051	0.0348108	0.0354198	0.027809	0.0352114	0.187018	0.040001	0.0376823	0.05277	0.0546602	0.0309801	0.0406344	0.0340161	0.0540912	0.0564882	0.0322641	0.042538	0.0316431	0.413115	0.0354311	0.0291387	0.0418376	0.0815078	0.0240207	0.0376219	0.0353798	0.0332678	0.0778856	0.0244041	0.0561514	0.0337814	0.030674	0.0355306	0.020264	0.0505084	0.0217989	0.0512664	0.0301343	0.0534147	0.0329862	0.0305151	0.0291487	0.0337033	0.0858205	0.0420943	0.0305913	0.121828	0.0343957
Pelobacter_propionicus	0.036849	0.0251639	0.0320291	0.0323702	0.0428713	0.033752	0.0182917	0.0183846	0.0155226	0.0138612	0.00349399	0.0250326	0.0113124	0.0204471	0.00425504	0.0286147	0.00989886	0.0305011	0.0224821	0.0159269	0.0256844	0.0247033	0.0268515	0.0278649	0.0271193	0.0519032	0.0508676	0.0162405	0.0150969	0.0186552	0.0290704	0.00543617	0.0254272	0.0254938	0.0292799	0.009993	0.0118838	0.0197746	0.00753287	0.00875219	0.0302028	0.0432074	0.0214385	0.021053	0.00546864	0.00873058	0.0178215	0.0200569	0.0291069
Psychrobacter_cryohalolentis	0.036749	0.0595933	0.058439	0.0378849	0.0333591	0.0221587	0.0167256	0.0240871	0.0238944	0.0150661	0.0144641	0.00651783	0.0339392	0.0448257	0.00464845	0.0277426	0.0266899	0.0721036	0.0137554	0.0213814	0.0367844	0.0500413	0.0193892	0.0420679	0.0325681	0.0513594	0.0196664	0.0250469	0.119471	0.0182335	0.113546	0.0145231	0.023981	0.0416265	0.0210635	0.0458137	0.0135071	0.0436086	0.00461356	0.0911762	0.0481901	0.06823	0.0128159	0.0197259	0.0582148	0.0296689	0.0428978	0.0595645	0.0386925
butyrate-producing_bacterium	0.0367392	0.0300902	0.036008	0.0404059	0.072256	0.0313791	0.0121873	0.0533499	0.0822416	0.0145678	0.0172335	0.112911	0.0926194	0.0360311	0.00926982	0.026334	0.0138274	0.0501532	0.0202991	0.0152186	0.0458633	0.0473608	0.0163277	0.0183131	0.0149143	0.0155647	0.239387	0.0460776	0.00725359	0.00964663	0.00669525	0.0211526	0.0341014	0.0106316	0.0206195	0.000606565	0.0588447	0.0133803	0.014959	0.143138	0.0985036	0.0523864	0.0488355	0.024861	0.00954458	0.0536583	0.0551774	0.0165458	0.0239258
Methylobacterium_oryzae	0.0365718	0.0622235	0.0417368	0.0692104	0.0753457	0.0667436	0.0736409	0.0955315	0.113731	0.0814692	0.0321654	0.0262948	0.159258	0.0744071	0.0327449	0.0442919	0.0509437	0.120085	0.0859617	0.0609697	0.0569322	0.0426362	0.0652932	0.101578	0.130185	0.0983198	0.120153	0.0388911	0.0129196	0.0234281	0.0211557	0.122631	0.0657149	0.0420491	0.040227	0.00505366	0.044021	0.049469	0.078702	0.0588935	0.0519655	0.142447	0.0861132	0.0626991	0.0518596	0.0623582	0.0745134	0.050095	0.0784371
Lactobacillus_buchneri	0.0362916	0.00114586	0.000646136	0.00104335	0.00410077	0.00279496	0.0285794	0.00188918	0.0183142	0.000226376	0.000334781	0.00612464	0.00445231	0	0	0.0174777	0.00401786	0.00440363	0	0.000199806	0.00194211	0.00392814	0.000730912	0.0112544	0.0118697	0	0.00861473	0.000888062	0.000164055	0.00386933	0.000377812	0.00553121	0.0170808	4.85489e-06	0.00164787	0	0	0.00541714	0.00899742	0.0134957	0.0122611	0.000277253	0.01251	0.00992589	0.00100656	0.0104385	0.0140638	0.0167619	0.00147458
Spirosoma_radiotolerans	0.0362904	0.0777909	0.0864855	0.0361342	0.0685403	0.0483899	0.0517974	0.0693662	0.0258162	0.0353028	0.00588248	0.0708857	0.238186	0.105921	0.0186129	0.122291	0.0607846	0.0942043	0.0627188	0.0629083	0.071825	0.0817382	0.0778462	0.039679	0.0409713	0.0227618	0.0634652	0.0461152	0.00210593	0.0156943	0.00676626	0.0518526	0.0708888	0.0499948	0.0376277	0.00545433	0.0818221	0.122792	0.0498188	0.0792497	0.0740549	0.0775183	0.0849051	0.0393074	0.0329068	0.0838312	0.0868973	0.101469	0.0772382
Agrobacterium_vitis	0.0362728	0.0553921	0.0436348	0.0249596	0.0351343	0.0525453	0.0191886	0.0457192	0.0210779	0.04227	0.0211768	0.0487198	0.0309314	0.0407201	0.0159248	0.0369102	0.0272275	0.0636228	0.0306665	0.0190371	0.0372812	0.0503244	0.042634	0.0239939	0.0309514	0.036128	0.0366454	0.0317297	0.0425639	0.00953331	0.028928	0.0334039	0.0371424	0.0363361	0.0272698	0.0520016	0.0266288	0.0318049	0.0246873	0.0503165	0.047119	0.0292353	0.0285984	0.0258131	0.0375412	0.0416302	0.060811	0.0632092	0.0255782
Gordonibacter_pamelaeae	0.0362641	0.0202444	0.0172473	0.0145442	0.0286867	0.0190288	0.00942076	0.0240449	0.0197318	0.0125718	0.0193187	0.0177226	0.00697982	0.0502661	0.00677245	0.0313469	0.0116092	0.0205685	0.0212004	0.0127028	0.0311308	0.0312578	0.0319299	0.0158343	0.0130036	0.0176537	0.0369262	0.0085497	0.00201011	0.00473202	0.00156069	0.0221247	0.0294127	0.0243502	0.0260766	0.00359029	0.019081	0.0247516	0.0219712	0.040332	0.0192978	0.0123267	0.0198835	0.0160903	0.00599235	0.00597546	0.0124577	0.0135951	0.0171294
Draconibacterium_orientale	0.0362505	0.0559158	0.076954	0.0474998	0.0702545	0.0182152	0.0188543	0.0697674	0.0602091	0.0383908	0.00103035	0.0438574	0.0901953	0.142817	0.0159092	0.214169	0.0422317	0.0416031	0.0328579	0.0545514	0.0356283	0.0551128	0.0480019	0.0762296	0.038215	0.0259798	0.0492677	0.0525299	0.00111455	0.00808342	0.0226574	0.0463804	0.00182562	0.0458278	0.00341806	0.000874214	0.21104	0.00855786	0.11269	0.172316	0.0231453	0.0723756	0.0630141	0.0178505	0.003284	0.0105872	0.00269181	0.00442842	0.12518
Marinobacter_salarius	0.0362209	0.0197703	0.0103936	0.0243321	0.0163565	0.0130109	0.0194665	0.00829551	0.0161517	0.0134311	0.0155933	0.0160565	0.0152962	0.0132944	0.0136854	0.00800014	0.0137367	0.0119149	0.0289298	0.0197588	0.0125205	0.0117406	0.0166801	0.0170218	0.0191364	0.0187858	0.00959829	0.0163853	0.0031668	0.00475436	0.00412523	0.00826727	0.0175828	0.0132167	0.0120524	0.00321713	0.0139046	0.0174267	0.0288645	0.0381434	0.0174879	0.00920721	0.0236273	0.0198509	0.00289942	0.0331859	0.0236081	0.0143846	0.013054
Nitrosospira_multiformis	0.0361539	0.0394774	0.0466163	0.0615008	0.0622051	0.0511799	0.0391943	0.0543802	0.0670164	0.0304868	0.0319292	0.066851	0.0272835	0.0415072	0.0644229	0.0431103	0.023645	0.0535317	0.0389344	0.0628283	0.0327044	0.0514706	0.0494208	0.0711394	0.0578023	0.0608252	0.0456746	0.0728293	0.0059345	0.0200611	0.0231399	0.0711469	0.0615661	0.0531949	0.0517092	0.00595846	0.0457986	0.0343321	0.0276854	0.0271333	0.0396109	0.0471299	0.0498733	0.0471228	0.0265523	0.0835448	0.0469239	0.103094	0.0820974
Candidatus_Mycoplasma	0.0361112	0.00791294	0.00894473	0.0579085	0.0166932	0.0301407	0.00919941	0.0299951	0.0187873	0.0015721	0.000193486	0.00469849	0.00573665	0.0259716	0.00238575	0.00125821	0.00514612	0.00996944	0.00443445	0.00626118	0.0159992	0.00916565	0.016653	0.0193546	0.0100899	0.00860746	0.00869782	0.0229736	0.000723059	0.000949081	0.00113501	0.00418244	0.00177581	0.0031039	0.000919742	0.00117829	0.00420691	0.00870323	0.0145044	0.0104532	0.00284269	0.00417068	0.0228265	0.0174141	0.00308052	0.00536414	0.019738	0.00408539	0.0122421
Clostridium_acetobutylicum	0.0360634	0.0209633	0.0193506	0.0396375	0.0427456	0.0460887	0.0103047	0.0130275	0.017341	0.00379237	0.0320436	0.020984	0.0289894	0.0123234	0.0068364	0.00778898	0.0186346	0.0127344	0.0264309	0.0306754	0.0380604	0.0258944	0.0206236	0.0261386	0.0265886	0.0310618	0.0661928	0.0570066	0.0018585	0.0390416	0.00629023	0.0201048	0.0669297	0.0305666	0.0497888	0.00188063	0.0115385	0.0216103	0.0553367	0.00836017	0.0735666	0.0175733	0.0470729	0.047653	0.00495253	0.0458224	0.0312875	0.0128662	0.022819
Basilea_psittacipulmonis	0.0360559	0.0460705	0.0489635	0.0454575	0.0410519	0.0359288	0.0266246	0.0177495	0.0445359	0.0317393	0.0238371	0.0233274	0.0116475	0.0120332	0.0445492	0.0269065	0.00875832	0.0637298	0.0425105	0.0297232	0.0386444	0.0508536	0.0411979	0.0230606	0.0258239	0.0307341	0.0142209	0.0518303	0.00291592	0.00656389	0.00881936	0.0288591	0.0303437	0.0369067	0.0233117	0.00166395	0.0210809	0.0313422	0.0347268	0.0399611	0.0244466	0.0387153	0.0262578	0.0229367	0.00659412	0.0211955	0.0188937	0.0163831	0.0260187
Shigella_flexneri	0.0358963	0.0152496	0.0151272	0.011093	0.0209675	0.00686421	0.112313	0.0187502	0.0358183	0.0246894	0.0657708	0.0327971	0.0230594	0.034887	0.0327569	0.0642378	0.00591961	0.0381454	0.0296269	0.0537885	0.0145117	0.0151307	0.0181498	0.0496347	0.0215737	0.0191569	0.0241384	0.0209546	0.00177961	0.00700785	0.00302534	0.0194121	0.0252578	0.0165785	0.0160835	0.00303299	0.0210954	0.0446872	0.0466867	0.0212601	0.0355342	0.0335985	0.0128702	0.0104446	0.00906635	0.033444	0.0267303	0.0607492	0.0125096
Nocardia_cyriacigeorgica	0.035836	0.00818163	0.00313899	0.00343298	0.00337725	0.00270534	0.0024144	0.00472537	0.00135616	0.00512394	0.0104245	0.00563654	0.0110785	0.00522187	0.00176095	0.00128996	0.00245857	0.00859949	0.0191074	0.00511258	0.00505296	0.00538727	0.00326057	0.00435633	0.00461026	0.00690947	0.00684089	0.00366015	0.000548074	0.000907943	0.00094347	0.00391206	0.00963402	0.00667419	0.0104718	0.00111327	0.00255443	0.00696839	0.073115	0.00430086	0.00581074	0.0070579	0.00378271	0.00776381	0.00179935	0.0230314	0.0117131	0.00311748	0.00670512
Planococcus_sp	0.0354487	0.0232213	0.0402331	0.0185675	0.017884	0.0399772	0.00816722	0.023664	0.0473326	0.015513	0.0180077	0.0408359	0.0244993	0.00829308	0.00270012	0.0157824	0.00175972	0.00656644	0.0313994	0.00922428	0.0394045	0.00971303	0.022014	0.0038734	0.00795776	0.021401	0.00468619	0.0389567	0.00402546	0.00238305	0.00422238	0.0650967	0.0337526	0.00619964	0.00157677	0.000548569	0.00295518	0.0060765	0.00318293	0.00272501	0.02853	0.00549796	0.0165241	0.0312418	0.0123547	0.00325374	0.0106765	0.00951052	0.0065556
Desulfobacula_toluolica	0.0353591	0.030343	0.0333719	0.0545304	0.0451034	0.0248063	0.0189105	0.0182358	0.0102062	0.0105394	0.00557835	0.0401037	0.0159003	0.0170394	0.0131601	0.0386025	0.00852062	0.0482964	0.0267801	0.0162746	0.0116862	0.0188359	0.0116339	0.0253848	0.0556683	0.0159889	0.0421919	0.0178242	0.00343088	0.0113748	0.00354176	0.011737	0.029956	0.0104009	0.0103394	0.00109548	0.0333792	0.00395551	0.0357885	0.012622	0.0340479	0.0061264	0.0297905	0.0251318	0.0228301	0.0200086	0.0276044	0.0164397	0.0272077
Geobacillus_sp	0.0352161	0.0819056	0.0690916	0.0700299	0.0782664	0.0606104	0.0486623	0.0997539	0.0506705	0.0382849	0.0115461	0.043254	0.0315356	0.068894	0.0151839	0.057994	0.0245895	0.164228	0.173134	0.040659	0.223883	0.120285	0.066587	0.0460624	0.0595191	0.0530078	0.118777	0.0580557	0.00856687	0.0194211	0.0113531	0.0249283	0.0643824	0.0514758	0.0462127	0.00464762	0.0917862	0.0472683	0.0264166	0.0923311	0.102484	0.0939094	0.0575601	0.077145	0.017009	0.0260973	0.0475836	0.0604082	0.0632446
Elusimicrobium_minutum	0.0351595	0.0277139	0.0238879	0.0339501	0.0268045	0.0382366	0.0216916	0.0493811	0.109362	0.00558669	0.00251963	0.0026423	0.0286287	0.00624775	0.00175196	0.0429275	0.0191605	0.0333494	0.180689	0.00920773	0.0062296	0.0270519	0.0349929	0.0371984	0.0385672	0.025022	0.00836953	0.00632247	0.000170871	0.00823348	0.00900156	0.0512923	0.0796531	0.00549186	0.0106307	0.000734846	0.0725073	0.164106	0.0013943	0.00451751	0.0775607	0.00452362	0.0168351	0.0299203	0.0101043	0.065667	0.00830326	0.0100312	0.0105036
Psychromonas_sp	0.0348416	0.0230426	0.0192605	0.0201607	0.0222635	0.0382844	0.0326586	0.0161535	0.0228226	0.0300092	0.0169452	0.0383986	0.026409	0.0298128	0.041367	0.109562	0.00949516	0.034765	0.0153567	0.0478365	0.0371888	0.0226643	0.034965	0.0266413	0.0198664	0.0236038	0.0177776	0.0260163	0.00186205	0.055004	0.0113721	0.0321862	0.0291125	0.0384667	0.0207966	0.00216098	0.0383632	0.0310736	0.0465586	0.0117092	0.0259428	0.0226336	0.0215729	0.0231372	0.0164126	0.025039	0.0215722	0.0202588	0.0406348
Castellaniella_defragrans	0.0348182	0.043684	0.0369451	0.0453164	0.0431707	0.0509084	0.0327825	0.034514	0.0296951	0.0343004	0.0486929	0.0367987	0.0264728	0.0282227	0.0314891	0.0392675	0.0138009	0.0546421	0.0362125	0.0736019	0.0308552	0.0385612	0.0385035	0.0468875	0.036727	0.0403423	0.080116	0.0587783	0.00803603	0.013549	0.00779483	0.038719	0.025113	0.0690162	0.0617489	0.00512273	0.0708	0.0247033	0.0214816	0.0274332	0.0286304	0.0274023	0.0641298	0.0367519	0.018649	0.0336784	0.0561268	0.0999572	0.041305
Wigglesworthia_glossinidia	0.0347648	0.006475	0.00062568	0.00384078	0.000108859	0.000530524	0.00755679	0.00234836	0.000606309	0.000187958	0.000487379	0.00539029	0.000173941	0.00480207	0.0017961	0	9.71879e-05	0.000239597	0.00431724	0.00128822	0.00123152	0.00494639	0.00478889	0.00224889	0.000651419	0.011846	0.0116961	0.000185565	0.000405542	0.00100992	0.00114829	0.00958256	0.0442836	0.0133694	0.023645	0.00135747	0.000161804	0.000602429	0	0	5.66136e-05	0.000314982	0.00891482	0.00119562	0.000149325	0.0549402	9.00082e-05	0.00394015	0.0108713
Burkholderia_dolosa	0.0346798	0.0264428	0.0212452	0.020321	0.0243708	0.0266605	0.041481	0.0245087	0.0278112	0.0463753	0.0263616	0.0272901	0.0240156	0.0202189	0.0690179	0.0225932	0.011653	0.0295989	0.0435474	0.0369289	0.0380957	0.0261329	0.0233826	0.0314632	0.0209196	0.0270323	0.0313955	0.0252165	0.00604628	0.00993078	0.00793193	0.0315412	0.0232629	0.0411868	0.0297505	0.00518146	0.0370224	0.0349951	0.0201253	0.023634	0.0213599	0.0242586	0.0204149	0.0239787	0.013189	0.0373324	0.0250432	0.0251231	0.0351454
Pantoea_ananatis	0.034544	0.00952173	0.0102964	0.0149643	0.0105466	0.00432545	1.47565	0.0214514	0.0115342	0.0529233	0.0617407	0.0249493	0.00899244	0.0115996	0.0285256	0.0405368	0.00454006	0.0336492	0.0194707	0.036853	0.0171418	0.00786433	0.0151061	0.400954	0.0137419	0.020803	0.0253225	0.0165978	0.00179018	0.00854964	0.00220125	0.00865981	0.0618689	0.0125052	0.00842623	0.00145875	0.00969271	0.529842	0.0235428	0.157828	0.0173369	0.0159846	0.0083613	0.0105176	0.00532227	0.0260784	0.0164415	0.256315	0.0111874
Cyanobium_gracile	0.0345422	0.0782152	0.0786744	0.0838137	0.0777457	0.112808	0.0663137	0.0879909	0.082308	0.0384072	0.0193142	0.0996591	0.0546291	0.0729757	0.0437169	0.123165	0.047322	0.0369082	0.0798573	0.0446349	0.0417061	0.134381	0.101225	0.0937244	0.0801401	0.110706	0.0654991	0.0865456	0.0178319	0.0307826	0.0150923	0.101395	0.0629632	0.0497104	0.0867265	0.00786929	0.113482	0.0823701	0.0895804	0.0416328	0.0812116	0.139625	0.106872	0.119024	0.0349854	0.0934622	0.0746429	0.102676	0.104144
Corynebacterium_diphtheriae	0.0344321	0.0205569	0.00808004	0.014671	0.00637451	0.0161646	0.0213322	0.0760726	0.039317	0.0347863	0.0255673	0.048111	0.103321	0.0227383	0.00294775	0.0278744	0.036324	0.0286117	0.209766	0.00472962	0.0207943	0.0258948	0.0374128	0.0383782	0.0316107	0.0231676	0.0722517	0.00626352	0.00390314	0.00445329	0.00208522	0.0353189	0.0134579	0.0258365	0.0342088	0.0115081	0.0353705	0.0034627	0.00219383	0.00399189	0.00453082	0.0216516	0.014449	0.0295752	0.00510121	0.0130479	0.0503272	0.00151662	0.0859177
Helicobacter_mustelae	0.0342862	0.0113575	0.00812441	0.034494	0.0145909	0.073175	0.037992	0.0201747	0.0174917	0.00289879	0.00308545	0.00671676	0.00241359	0.00321466	0.00234154	0.00652913	0.00445431	0.0458279	0.0114351	0.00436216	0.00804668	0.0189266	0.017625	0.0357706	0.0451186	0.00342479	0.00519385	0.0479367	0.000369515	0.000740746	0.000360561	0.00239333	0.0037665	0.00411327	0.00160175	0.00036931	0.00620033	0.00468481	0.00558591	0.00494925	0.0161881	0.00418658	0.051906	0.0223866	0.018345	0.0026661	0.0051991	0.00201993	0.0270634
Polymorphum_gilvum	0.0342849	0.032674	0.0296665	0.0236337	0.0308455	0.0696653	0.102984	0.0685894	0.019258	0.0322632	0.0240346	0.0282618	0.0367665	0.0596537	0.020819	0.0456897	0.0148532	0.0418952	0.0454035	0.0173603	0.0224019	0.0240965	0.0282498	0.088926	0.0632357	0.0397559	0.0518314	0.0201451	0.0328323	0.0383921	0.027589	0.0267472	0.0516957	0.0369227	0.0307657	0.0260403	0.0272444	0.0177743	0.0404318	0.0411158	0.0332684	0.0200076	0.0204723	0.0325845	0.049681	0.101573	0.0322283	0.073686	0.0201507
Moorella_thermoacetica	0.0342518	0.0539699	0.0440637	0.0461888	0.0376026	0.0695634	0.0148689	0.0246315	0.0561042	0.0184459	0.00151385	0.0559543	0.0288896	0.0669535	0.00953565	0.0177794	0.0140872	0.0156812	0.0339372	0.197439	0.041552	0.0504415	0.0474069	0.0190882	0.0231467	0.0266315	0.00964866	0.0277359	0.00303491	0.00641847	0.0153996	0.0513893	0.032701	0.0134748	0.0117191	0.00223078	0.0509302	0.0154248	0.00906292	0.0194007	0.0349692	0.0431428	0.0391817	0.0285453	0.00790039	0.0310248	0.0237903	0.0142124	0.0395201
Atopobium_parvulum	0.0340917	0.0454226	0.0217307	0.0131343	0.0560459	0.0294764	0.0487208	0.045911	0.0380201	0.0197857	0.0225241	0.0309485	0.0989725	0.00135469	0.0229034	0.0320168	0.00560063	0.00847265	0.0262062	0.0113527	0.0807528	0.039717	0.0100659	0.0471207	0.0143045	0.030232	0.0364409	0.010374	0.003749	0.011464	0.0017339	0.00875313	0.100603	0.0268555	0.0472288	0.00199639	0.086194	0.0416603	0.110685	0.0226041	0.033752	0.0455012	0.0182763	0.0177031	0.00156515	0.0148347	0.00274525	0.00428317	0.0142847
Pseudomonas_mendocina	0.0340661	0.0754645	0.0231801	0.0315135	0.0173372	0.0222157	0.0381876	0.0301687	0.0478449	0.138858	0.306439	0.017045	0.0244886	0.0341663	0.0391821	0.025837	0.0646901	0.0247761	0.0655829	0.0334592	0.0229841	0.0222484	0.0178197	0.0286172	0.0297734	0.0117663	0.0699718	0.0165098	0.565372	0.700874	0.87238	0.0138351	0.0294397	0.0148072	0.0116394	1.11326	0.0171286	0.0353755	0.021158	0.0154921	0.0220554	0.0227586	0.0189072	0.0261034	0.100492	0.0103631	0.0251503	0.0167211	0.0145808
Starkeya_novella	0.0339606	0.0293202	0.0136827	0.0229589	0.0349407	0.0957249	0.0320995	0.0563648	0.0286157	0.00743749	0.0137132	0.0400198	0.0436847	0.0279116	0.0167011	0.0170414	0.0114522	0.120516	0.0161013	0.0132843	0.0239042	0.0583853	0.0177302	0.0166781	0.0547387	0.0221811	0.0314647	0.0246469	0.00611175	0.021301	0.00685809	0.0318847	0.0782148	0.0220914	0.0426132	0.00632193	0.0149673	0.0160539	0.0216906	0.0251947	0.0355501	0.0144793	0.0223765	0.0244641	0.0195993	0.0340071	0.0434793	0.0268005	0.0211351
Prochlorococcus_sp	0.0339266	0.037324	0.0347484	0.0636365	0.0622485	0.103066	0.041692	0.030441	0.0610888	0.0142188	0.00568868	0.0343631	0.0165292	0.0190026	0.0079018	0.0247417	0.0230076	0.0287626	0.0313258	0.0286812	0.0200633	0.0359164	0.027004	0.0566604	0.0448824	0.026227	0.0481308	0.0843478	0.00797675	0.00588446	0.00589643	0.0217944	0.0484684	0.0313297	0.0591962	0.00383507	0.0301909	0.0240048	0.0237386	0.0239851	0.0269095	0.0341432	0.0712552	0.0776073	0.00818032	0.0627363	0.0520431	0.0708141	0.0471257
Neisseria_gonorrhoeae	0.0337508	0.0498543	0.0336437	0.0441804	0.030421	0.0248377	0.0289622	0.0256208	0.0281442	0.0313877	0.0222729	0.0295976	0.0232044	0.0388751	0.0229718	0.0308717	0.02389	0.0368245	0.0295874	0.0225376	0.0281575	0.0328968	0.028455	0.0319285	0.0286718	0.0452857	0.0151939	0.0241961	0.00508883	0.0199535	0.00888313	0.0287452	0.0365749	0.0403058	0.0390577	0.00509464	0.0437095	0.0265042	0.0192061	0.0223437	0.0287486	0.0147734	0.0231157	0.0233195	0.00658646	0.0222486	0.0463427	0.0283425	0.0485807
Pseudomonas_pseudoalcaligenes	0.033639	0.0843043	0.0247125	0.0290291	0.0162291	0.0184359	0.0398864	0.0275091	0.0467499	0.110882	0.316712	0.0183681	0.0224141	0.037609	0.0408948	0.0271789	0.0618804	0.0257112	0.0653517	0.0427325	0.0222841	0.023437	0.0188796	0.0286094	0.0290754	0.0103642	0.06777	0.0167901	0.477647	0.645645	0.726839	0.0229032	0.0349943	0.0180796	0.0162555	0.908623	0.0245558	0.0338518	0.0241978	0.0179304	0.0230531	0.0278807	0.0171304	0.028494	0.0909104	0.0113099	0.0247681	0.0159037	0.0218829
Marinobacter_sp	0.0336037	0.0157552	0.0289747	0.0323357	0.0183978	0.0249812	0.0157807	0.00762145	0.0162032	0.0109119	0.0129962	0.0184324	0.00699191	0.0220309	0.0125905	0.00884591	0.0142842	0.009091	0.015421	0.0889473	0.0148705	0.0445114	0.0337033	0.0294548	0.0279045	0.0429271	0.00693932	0.024012	0.0147066	0.0417166	0.00407586	0.0131552	0.0159328	0.0325777	0.0049266	0.00391468	0.00601617	0.0115422	0.0266326	0.0253317	0.0262933	0.0271532	0.0178961	0.0397428	0.00894857	0.0157021	0.0209813	0.0425984	0.0130686
Arthrobacter_arilaitensis	0.0335624	0.0209548	0.0169774	0.187142	0.0149389	0.0300393	0.0364278	0.0424803	0.0250896	0.0716568	0.0034988	0.0444387	0.168234	0.0135191	0.0232831	0.0423806	0.0210243	0.0105516	0.441428	0.0338496	0.0887518	0.0698696	0.0191308	0.120549	0.0948358	0.023439	0.05931	0.00565311	0.016545	0.00800838	0.00714058	0.0603167	0.196703	0.0968399	0.00925108	0.0139928	0.079579	0.0168813	0.0582306	0.015449	0.0300593	0.03435	0.022686	0.00452541	0.00112547	0.0177477	0.100404	0.0921717	0.00806948
Marinomonas_sp	0.0332857	0.0442185	0.0590949	0.0494456	0.0408099	0.0355636	0.0315995	0.032515	0.0309453	0.0201566	0.00698759	0.113964	0.0261153	0.0546275	0.0255208	0.0186957	0.045604	0.0168419	0.0180034	0.0144326	0.0336613	0.0665612	0.0328893	0.0175059	0.0203805	0.0127628	0.0280014	0.0429731	0.0667769	0.122299	0.0822854	0.0189859	0.0201158	0.0283058	0.0965725	0.0271255	0.0502359	0.0234961	0.0123922	0.0859786	0.0277945	0.046069	0.033154	0.0663002	0.018118	0.0442183	0.0366819	0.0653399	0.0261916
Helicobacter_felis	0.0329617	0.00786174	0.0087452	0.0329551	0.0190128	0.046205	0.0195922	0.00260004	0.0223864	0.00243923	0.00289704	0.00245064	0.0027096	0.00046461	0.00186752	0.0050835	0.0031486	0.0442561	0.0180289	0.00246679	0.0365731	0.0181922	0.0169496	0.0296528	0.054834	0.00434946	0.00369522	0.0407071	0.00183415	0.000699928	0.000515582	0.00697376	0.000934929	0.0012442	0.000232558	0.00119458	0.00743247	0.0101734	0.00779184	0.00287981	0.0177224	0.00466625	0.0276864	0.0182574	0.0175853	0.00954754	0.0257986	0.00150409	0.0171453
Yersinia_enterocolitica	0.0328836	0.0252915	0.0252754	0.0276664	0.0336176	0.0399753	0.172554	0.0381969	0.0306533	0.0199025	0.094301	0.0305348	0.0207191	0.0308692	0.0367241	0.0556914	0.0156925	0.0389003	0.0517137	0.0794488	0.0312024	0.0299923	0.0260313	0.0653621	0.0329685	0.0437605	0.0299256	0.0241982	0.00393027	0.0156218	0.00680884	0.0171968	0.0435694	0.0534409	0.0474158	0.00804263	0.0502909	0.0829401	0.0488282	0.0337612	0.0226243	0.026786	0.0275503	0.0247204	0.0102406	0.0284524	0.0318726	0.0789618	0.0393573
Acidiphilium_multivorum	0.0327541	0.0295402	0.0260642	0.0202395	0.0211727	0.0136734	0.0103618	0.0278989	0.0373356	0.0594602	0.0277666	0.035406	0.0738202	0.0831721	0.0251052	0.0470604	0.0253366	0.0452439	0.0146432	0.00853089	0.027445	0.022752	0.0388626	0.0140966	0.0368459	0.0437881	0.103144	0.0186222	0.021567	0.00717931	0.0120607	0.0242954	0.0419843	0.0392729	0.0214439	0.0153452	0.0640423	0.0213106	0.030046	0.0600923	0.0305896	0.0338581	0.0237909	0.0180334	0.0237566	0.0415683	0.0242358	0.0496963	0.0217568
Magnetospirillum_magneticum	0.0323273	0.146796	0.163428	0.0976962	0.0862519	0.0751663	0.0521938	0.134562	0.0879576	0.0597734	0.0333869	0.160216	0.0492411	0.117713	0.0530331	0.192045	0.0500503	0.0327151	0.0567719	0.0223389	0.0226279	0.15167	0.147838	0.0812791	0.0334506	0.228978	0.0348036	0.0520886	0.0249573	0.0580361	0.0235679	0.101126	0.0781881	0.0830291	0.0525838	0.0247889	0.137236	0.127538	0.0198832	0.0939625	0.217572	0.0784252	0.0439475	0.0570928	0.0545956	0.198635	0.167296	0.201225	0.117349
Streptococcus_agalactiae	0.0321406	0.0100706	0.00923801	0.0164965	0.01599	0.01464	0.0114392	0.0119709	0.0284882	0.00131587	0.00267647	0.0136677	0.0441126	0.0190652	0.00648106	0.050826	0.00277603	0.0106231	0.0257782	0.0052668	0.0361877	0.018942	0.0113796	0.0100139	0.0355623	0.0145649	0.0214922	0.00727469	5.36853e-05	0.00383048	0.00650331	0.0150022	0.0261106	0.00968531	0	0.00630135	0.00802245	0.0174204	0.0153248	0.0130034	0.00693227	0.0104983	0.0232688	0.015249	0.00193961	0.00861538	0.0078284	0.00509076	0.00822556
Desulfotomaculum_kuznetsovii	0.0321083	0.0143437	0.0321792	0.0254577	0.0249995	0.0169007	0.00853009	0.018308	0.0125885	0.0175567	0.00136147	0.0403634	0.00661363	0.0141698	0.00248195	0.01966	0.00753786	0.0134392	0.0154229	0.00944636	0.00875875	0.0274078	0.0440269	0.0174991	0.0110362	0.0110951	0.010644	0.0224083	0.0011728	0.00758738	0.00127036	0.0200975	0.00716667	0.0151503	0.0110982	0.00147094	0.052593	0.00549564	0.00559715	0.00570939	0.0137333	0.0200591	0.0262426	0.0128475	0.00283496	0.010159	0.0114475	0.0119211	0.00859337
Deinococcus_geothermalis	0.0319237	0.0281902	0.029667	0.0507087	0.0313538	0.0383083	0.0131551	0.0470089	0.0101682	0.00516056	0.00819324	0.0591612	0.339882	0.0143021	0.0115797	0.0627944	0.0403922	0.141754	0.033203	0.0185314	0.0572054	0.0391618	0.0267114	0.0227246	0.0214796	0.05247	0.162306	0.0135009	0.00327853	0.012611	0.00550412	0.0106158	0.0372178	0.0208903	0.0212383	0.00214092	0.0344571	0.00495636	0.0777674	0.0339853	0.0429956	0.0106535	0.0229298	0.0461666	0.0150904	0.0187023	0.192226	0.0247633	0.0241249
Agrobacterium_sp	0.0319008	0.0370342	0.0272788	0.0273408	0.0343935	0.0333321	0.0300133	0.0266046	0.0167447	0.0403827	0.0217033	0.0194263	0.0294717	0.0548158	0.0178793	0.0217645	0.018498	0.0604816	0.0227172	0.0167888	0.0341497	0.0320214	0.0325869	0.0306285	0.058936	0.0263836	0.0167495	0.0352458	0.0420522	0.00996294	0.0265652	0.0364667	0.0426281	0.0456477	0.0283571	0.0432797	0.0232712	0.0153215	0.0390809	0.0386996	0.0192897	0.0498568	0.0318573	0.0440007	0.0431103	0.0261703	0.0541216	0.0492666	0.0257566
Bifidobacterium_adolescentis	0.0318937	0.0258029	0.0446472	0.0215864	0.0141431	0.0202962	0.00967195	0.00579798	0.0212822	0.00322331	0.00510247	0.0226307	0.0247597	0.0265601	0.00445312	0.00792757	0.00330416	0.0616057	0.0569644	0.0175311	0.0545314	0.023962	0.0133181	0.0258015	0.033008	0.0490682	0.0273588	0.0250588	0.0356047	0.000404709	0.00344947	0.0103184	0.0498134	0.0171013	0.0132088	0.0160275	0.00350152	0.0113703	0.0225295	0.0229311	0.00432246	0.0254454	0.0192655	0.0119063	0.00513473	0.018343	0.0308452	0.0197907	0.020519
Halobacillus_halophilus	0.0318272	0.0145492	0.0113186	0.0551773	0.0219747	0.0176389	0.0149125	0.00687645	0.0213898	0.00581914	0.00166943	0.0167098	0.0186874	0.0288811	0.0017262	0.0025956	0.00415799	0.00614399	0.0318572	0.0181461	0.0127452	0.010849	0.0374736	0.00627536	0.0100314	0.00599877	0.0145383	0.0110628	0.00329234	0.00282329	0.00209818	0.0296237	0.00663948	0.0107748	0.0108311	0.000195295	0.0101318	0.00700453	0.00690271	0.00908828	0.00707892	0.00725518	0.0080302	0.00742182	0.000784601	0.0209046	0.0025288	0.00202235	0.00613554
Thermosediminibacter_oceani	0.0317092	0.036265	0.0548606	0.0666033	0.0536719	0.0638311	0.0561828	0.036393	0.0684991	0.0106538	0.00537797	0.0706535	0.0403134	0.0393366	0.0134442	0.0335817	0.0184488	0.0333873	0.0537018	0.0461246	0.0396247	0.0562244	0.034757	0.0409532	0.0619399	0.0460317	0.0203394	0.0532152	0.00487704	0.0107096	0.00926599	0.0384817	0.0565134	0.0455197	0.0139699	0.00444799	0.0457033	0.033447	0.046985	0.0722912	0.0603115	0.0433565	0.0796418	0.0943451	0.0402182	0.0426652	0.0233984	0.0613613	0.0412647
Leptospirillum_ferriphilum	0.0316295	0.0501181	0.0262272	0.038902	0.0295511	0.0593497	0.0244287	0.0336335	0.0446647	0.0173167	0.0236609	0.0515248	0.127775	0.0343677	0.00884584	0.040563	0.0207513	0.0249883	0.00618283	0.0742273	0.0873103	0.0450987	0.0377756	0.0221066	0.031398	0.0272602	0.0287484	0.0141383	0.00749457	0.00368411	0.00541905	0.0139856	0.0804788	0.0361587	0.00661065	0.00734967	0.00340106	0.0686295	0.0181414	0.0235583	0.0932358	0.0427887	0.00753918	0.0744111	0.0176904	0.0503557	0.0522235	0.0506688	0.0233728
Rhodococcus_opacus	0.0315515	0.0435147	0.0228719	0.0341746	0.0446292	0.049634	0.0450957	0.0419972	0.00487301	0.0224681	0.0604509	0.0424978	0.174714	0.0240725	0.0109499	0.0191346	0.00599942	0.145736	0.0453457	0.0257726	0.124968	0.026968	0.0785822	0.0160707	0.0905475	0.034965	0.132683	0.0483452	0.213318	0.0130058	0.035155	0.170435	0.221918	0.0947427	0.0384824	0.145208	0.0593878	0.0267703	0.0316349	0.0421741	0.0872674	0.0923945	0.0393593	0.0582391	0.0559506	0.026329	0.0401812	0.0369008	0.0293603
Desulfitobacterium_dehalogenans	0.0315279	0.0340684	0.0424657	0.041781	0.0552888	0.0327218	0.0223894	0.028714	0.0376836	0.00793224	0.0111087	0.0722042	0.036173	0.0345739	0.00910593	0.0297862	0.0150068	0.0289802	0.0405358	0.0204559	0.0202718	0.0221485	0.0217162	0.0307328	0.0343732	0.0438019	0.0312302	0.0584012	0.00437923	0.0153647	0.00922715	0.0389347	0.0366641	0.0259686	0.0365508	0.00440829	0.0324184	0.0298364	0.0236989	0.016818	0.0617495	0.0263602	0.0421253	0.0449079	0.0126073	0.0417784	0.0630718	0.0299058	0.0561571
Coxiella_endosymbiont	0.0314267	0.116366	0.132822	0.0665668	0.0207419	0.0247923	0.013048	0.0509292	0.0548854	0.0344368	0.00805015	0.173969	0.00148362	0.0374612	0.0941953	0.0545989	0.0650332	0.00315194	0.000566516	0.006116	0.0305642	0.119698	0.112109	0.0224889	0.0558832	0.00759724	0.0550067	0.0226655	0.0122317	0.0194764	0.013055	0.0962138	0.0320984	0.103302	0.0895906	0.0128435	0.0296197	0.0934097	0.0030085	0.0398384	0.334247	0.0310354	0.0215575	0.0388934	0.0144071	0.0350351	0.0151214	0.155019	0.108944
Nitrosomonas_eutropha	0.0311773	0.0343891	0.0357688	0.0270136	0.0214439	0.0260332	0.0261155	0.0303746	0.0224965	0.0281645	0.0168038	0.0506737	0.0365457	0.0236922	0.025152	0.0304681	0.018894	0.0309577	0.0213806	0.0309319	0.0262045	0.0415398	0.027134	0.0431539	0.0255287	0.0574034	0.0247311	0.0419301	0.0033529	0.0158141	0.0048934	0.0442285	0.0226471	0.0311371	0.0248539	0.00430053	0.067948	0.0230863	0.0280846	0.0175622	0.0222966	0.014863	0.0263048	0.0308164	0.0232463	0.0298029	0.0411787	0.0378935	0.0295553
Thalassolituus_oleivorans	0.0309002	0.0702756	0.0401012	0.0415515	0.0675331	0.0488333	0.0246402	0.033676	0.0145421	0.0176154	0.00670373	0.0444991	0.0280037	0.0465158	0.0179797	0.0803204	0.0275432	0.0217981	0.0236609	0.00828962	0.0154975	0.0426321	0.0558416	0.0571122	0.0732091	0.128119	0.0355909	0.0364281	0.0512743	0.163917	0.0546226	0.0211123	0.0157122	0.0261373	0.0522423	0.0184739	0.0167007	0.0281487	0.0124656	0.0312502	0.0329451	0.0491843	0.0606517	0.0575262	0.0186519	0.0523817	0.0289162	0.0514049	0.042769
Nocardia_brasiliensis	0.0308209	0.00900014	0.00463297	0.00377194	0.00299523	0.00391355	0.00212881	0.00551045	0.00133115	0.00752601	0.056832	0.0135741	0.0161045	0.00631808	0.00203442	0.00309074	0.00172192	0.00962169	0.00875892	0.00613396	0.0516541	0.00636769	0.00437985	0.00562069	0.0213534	0.00208396	0.0186685	0.00292707	0.000700293	0.000602256	0.000908906	0.00245201	0.00606007	0.00605023	0.00605517	0.000394397	0.00236701	0.00228348	0.0672064	0.00199188	0.00439321	0.0182873	0.00484672	0.00367237	0.00212158	0.00862691	0.00503661	0.00405848	0.00435895
Caldanaerobacter_subterraneus	0.0306709	0.0436036	0.0522448	0.0438301	0.0443784	0.0552911	0.0233762	0.0294186	0.028968	0.0216795	0.00513207	0.0471516	0.0117354	0.0478587	0.00620633	0.0585899	0.0313337	0.0127792	0.0227806	0.0265145	0.0147783	0.0402108	0.0427226	0.0219684	0.0577321	0.0349316	0.0362553	0.0451993	0.00242542	0.00636502	0.00856852	0.0236032	0.0167232	0.0239285	0.0274228	0.00279763	0.0476721	0.0235267	0.0234301	0.023816	0.0446794	0.0332362	0.0506633	0.0400682	0.0174461	0.0614343	0.0298425	0.0249666	0.0382208
Nonlabens_marinus	0.0306576	0.0541103	0.0245243	0.031387	0.0388636	0.020156	0.0185248	0.047958	0.0319498	0.0367802	0.00532782	0.0491272	0.0849967	0.0188007	0.00948902	0.0209191	0.0131346	0.0390216	0.110789	0.0121444	0.0191556	0.0344224	0.0539825	0.038962	0.00219897	0.0528559	0.00982614	0.0417069	0.00789553	0.0101412	0.00653423	0.030184	0.0125651	0.0379396	0.0194952	0.00703298	0.0197943	0.0291927	0.00923923	0.0161985	0.0162427	0.0513972	0.0293103	0.0120579	0.00545471	0.0316859	0.0181579	0.0568482	0.015854
Desulfovibrio_alaskensis	0.0306333	0.0402836	0.0647404	0.0401476	0.0642499	0.0257364	0.0209739	0.0632569	0.0275854	0.00548034	0.00385737	0.0596818	0.0450092	0.0616295	0.0297327	0.00457546	0.0111545	0.0211733	0.106025	0.0397763	0.0490279	0.0322321	0.0402755	0.0437722	0.0424265	0.0532267	0.0239153	0.0291418	0.000882227	0.0111839	0.00316325	0.0552819	0.122829	0.0647399	0.0930895	0.0035561	0.0435454	0.0803173	0.181369	0.0587531	0.0431743	0.0320757	0.0420665	0.0354118	0.0166189	0.0291526	0.0388168	0.063523	0.0375554
Syntrophomonas_wolfei	0.0305864	0.0145642	0.0199358	0.0126328	0.0104178	0.0158795	0.00802454	0.0227161	0.00543698	0.00477413	0.00406515	0.0227142	0.00724619	0.0160541	0.00214751	0.00271896	0.00784973	0.0105183	0.015208	0.0574855	0.0219515	0.0197746	0.0192204	0.0331768	0.0117645	0.0100453	0.00615863	0.0121943	0.00142134	0.00826593	0.0071096	0.0112997	0.0110039	0.0315656	0.00813972	0.00205232	0.00984625	0.00463606	0.00896701	0.00709921	0.0269244	0.00810788	0.0160991	0.0126335	0.00303627	0.00691496	0.00193518	0.00419788	0.0369796
Rhodococcus_erythropolis	0.0304284	0.0306869	0.023591	0.0285723	0.0375693	0.0263939	0.0398223	0.088103	0.0216313	0.0331173	0.0283952	0.0329036	0.053597	0.0161978	0.013589	0.00695428	0.0209333	0.0832636	0.222056	0.0414712	0.119625	0.017046	0.0924424	0.029123	0.0169752	0.0369733	0.286407	0.063629	0.335796	0.0342092	0.025838	0.0337752	0.244153	0.0601045	0.0433777	0.229818	0.0320911	0.00523328	0.0252534	0.0267937	0.0360744	0.215854	0.0383363	0.0165728	0.0189906	0.020221	0.0452199	0.0280728	0.0105072
Candidatus_Hepatoplasma	0.0302892	0.0382645	0.0250272	0.323282	0.0528219	0.0641546	0.0177824	0.0528446	0.0303072	0.0358103	1.80989e-05	0.00417964	0.0576973	8.59318e-05	0.000129021	0.00233761	0.100089	0.412239	0.00146513	0.0475171	0.0110997	0.0214781	0.0328301	0.0316383	0.0744166	0.00348967	0.0484967	0.0852142	0.0147759	0.000397479	0.00739867	0.0557659	0.0602563	0.0213795	0.096573	0.00240364	0.00459714	0.0226143	0.160016	0.0788906	0.0184766	0.0819026	0.0118388	0.0304583	0.00108399	0.0434091	0.0761919	0.0830027	0.00865616
Corynebacterium_urealyticum	0.0302622	0.0195449	0.00904858	0.0183815	0.0123591	0.0212202	0.0271434	0.00875637	0.0292322	0.0249634	0.00106068	0.0233604	0.014868	0.0284251	0.00550199	0.00318309	0.00786735	0.020639	0.00472307	0.0478461	0.0478742	0.0188167	0.0109116	0.0463343	0.0164726	0.00516064	0.0057858	0.0222028	0.0374826	0.0042885	0.00982777	0.0044991	0.0173185	0.0267772	0.0139141	0.00952776	0.0547543	0.00740688	0.0292868	0.00216847	0.00806402	0.0793274	0.00744854	0.00999679	0.00369016	0.00591898	0.00339175	0.00348806	0.00709835
Clostridium_cf	0.0301829	0.0172887	0.0310416	0.0238182	0.0200832	0.00964929	0.0558171	0.00697619	0.0162472	0.00845593	0.000547849	0.0455285	0.0169906	0.017238	0.00558078	0.0202782	0.0386501	0.00957445	0.0151901	0.0735125	0.0464677	0.0129212	0.0129893	0.014518	0.00256387	0.00625134	0.0387804	0.0130152	0.000181003	0.00122319	0.00126124	0.0102611	0.0229922	0.00392412	0.00685496	0.000517311	0.0869374	0.00566129	0.00407371	0.0588457	0.00704747	0.0352389	0.0165563	0.0607898	0.0706052	0.00795816	0.0389234	0.0234363	0.0157917
Salinibacter_ruber	0.0301778	0.052531	0.11266	0.0353829	0.00928655	0.0159934	0.00761938	0.0208684	0.0296967	0.0284655	0.00271226	0.0552993	0.0407943	0.0650201	0.00613188	0.0021208	0.0274258	0	0.00199257	0.000447811	0.000167935	0.0295932	0.0330011	0.0115092	5.3395e-06	0.0359795	0.0123663	0.00893806	0.00673628	0.0162398	0.0120226	0.0477657	0.0186539	0.0187797	0.0478726	0.00431315	0.0535667	0.0450167	1.87154e-05	0.0426322	0.00290788	0.0144892	0.0112254	0.0163321	0.0139149	0.0210536	0.0248873	0.000834385	0.0136583
Agrobacterium_fabrum	0.0300959	0.0353105	0.025146	0.0222836	0.0238696	0.0211134	0.0250731	0.0237744	0.0137025	0.0463829	0.0211701	0.0181465	0.0220564	0.0533203	0.0173077	0.0206629	0.0176008	0.0564948	0.0193945	0.0158667	0.0324458	0.0289247	0.030986	0.0232042	0.0248189	0.0252228	0.0158927	0.024973	0.0410565	0.00972597	0.0263012	0.0349384	0.0317302	0.0363483	0.0273494	0.0428767	0.0226391	0.0144179	0.0379721	0.0271538	0.0175981	0.0335763	0.0251146	0.0230529	0.0418572	0.0247218	0.0478702	0.0324385	0.0183994
Alcanivorax_dieselolei	0.030023	0.0140574	0.00820388	0.0143197	0.0145913	0.015646	0.017883	0.00774019	0.013958	0.00747053	0.00440353	0.00367816	0.0216373	0.0133651	0.00999409	0.00348027	0.0109672	0.00697209	0.0216003	0.0124414	0.0274299	0.0197198	0.0168687	0.0177315	0.0121762	0.00837864	0.0452429	0.0208619	0.00947734	0.0125872	0.040599	0.00623545	0.0106519	0.00989205	0.00775031	0.00776547	0.0101412	0.00265361	0.00297651	0.00861848	0.0110491	0.0230936	0.0104312	0.0161401	0.00702382	0.0102222	0.0107891	0.0223357	0.010105
Mageeibacillus_indolicus	0.0300153	0.0215099	0.00894629	0.0468572	0.0615642	0.0337142	0.0125586	0.00665149	0.022784	0.0448135	0.000651045	0.0263846	0.00519777	0.0227593	0.00346998	0.0092198	0.0250302	0.000623779	0.00115257	0.00103671	0.0369297	0.00330197	0.0209815	0.00684139	0.0328165	0.00327193	0.0228691	0.0127033	0.000142578	0.00648945	0.0119791	0.000485304	0.014342	0.0255188	0.0330571	0.00114028	0.0123447	0.0229387	0	0.0142297	0.0316805	0.0292085	0.0165195	0.0078268	0.00543653	0.00808109	0.0163393	0.0188154	0.0276026
Pseudomonas_monteilii	0.0300042	0.127203	0.0146153	0.0261046	0.0243718	0.0356868	0.0402928	0.0283744	0.0266934	0.220592	0.682052	0.0204928	0.0314064	0.0231617	0.0475897	0.016171	0.113854	0.0269499	0.03547	0.047089	0.0236026	0.0107521	0.016151	0.0348227	0.0328142	0.00947937	0.0445793	0.0241998	0.628652	0.80713	0.89372	0.0265832	0.0229488	0.0121667	0.0172077	1.17682	0.00966586	0.0398293	0.0201242	0.0174181	0.0148632	0.0268926	0.0315013	0.0314915	0.167554	0.0118362	0.0149635	0.0238947	0.0194048
Prevotella_melaninogenica	0.0299875	0.00736798	0.00553413	0.00722702	0.00649207	0.00701685	0.0105335	0.0118985	0.0037281	0.00528995	0.00484922	0.0209046	0.0203818	0.013117	0.00101983	0.0877698	0.00607827	0.00361668	0.00523864	0.023459	0.000195002	0.0153349	0.00971295	0.0128203	0.00209023	0.00512583	0.000413572	0.00456181	0.00197955	0.00476032	0.000826674	0.0250086	0.000592361	0.0136977	0.0392417	0.00150391	0.00618799	0.00112873	0.000357932	0.0407582	0.00310846	0.018067	0.00262579	0.00439744	0.00123858	0.00162195	0.0201168	0.0176241	0.00515228
Clostridium_sordellii	0.0299682	0.054193	0.0238708	0.0279947	0.0445978	0.0291248	0.0281445	0.0224996	0.0309456	0.00378342	0.0094684	0.0189561	0.0260444	0.0273498	0.00848757	0.00798005	0.019497	0.0868544	0.11431	0.0655594	0.0490942	0.019099	0.0381083	0.0401377	0.075105	0.0620647	0.0431818	0.0492657	0.00833802	0.0173672	0.0044122	0.0512581	0.0665394	0.0386888	0.0505206	0.00348228	0.0186002	0.0437503	0.0694981	0.0164964	0.0229309	0.0257699	0.0280346	0.0324479	0.012082	0.0297845	0.0329707	0.0214869	0.0367888
Chlorobium_chlorochromatii	0.029892	0.0215979	0.0185262	0.0153896	0.0212569	0.0287394	0.0118078	0.0246261	0.00839326	0.00952849	0.00544667	0.00680672	0.0113338	0.00753213	0.00813352	0.0186096	0.00600703	0.0074075	0.00357577	0.00681387	0.0175414	0.0192787	0.0212617	0.0172491	0.0432687	0.0239297	0.00305384	0.0208757	0.00107515	0.00271811	0.0126027	0.00914781	0.00362579	0.0115475	0.0116391	0.00217626	0.00950012	0.00676212	0.00644745	0.0164657	0.0135457	0.0239254	0.023753	0.0197876	0.00431202	0.0165061	0.0112362	0.00409273	0.0171936
Vibrio_vulnificus	0.0298769	0.0263977	0.0243062	0.00728461	0.0181814	0.0132688	0.0231504	0.0323796	0.0244171	0.0165797	0.0638155	0.0504066	0.034268	0.0317309	0.0209397	0.0625619	0.00489344	0.0180405	0.0381915	0.0321554	0.0378876	0.0215681	0.0309557	0.0233058	0.00884412	0.0324997	0.0145382	0.0152371	0.00285698	0.00260715	0.00630823	0.0264376	0.00965371	0.0155919	0.02948	0.0041223	0.0161535	0.00757073	0.017004	0.012713	0.0139833	0.0171154	0.016341	0.0151346	0.0071723	0.029436	0.0104139	0.0456434	0.0172422
Vibrio_alginolyticus	0.0298185	0.0220226	0.0191507	0.0182225	0.0206704	0.0229052	0.0320712	0.0248164	0.0239467	0.0255267	0.0265959	0.0236794	0.0359333	0.0292175	0.0183481	0.0280946	0.011164	0.0350669	0.0228333	0.0224671	0.0406616	0.0223126	0.0265368	0.024423	0.0258327	0.0223794	0.0203675	0.0180219	0.00154847	0.00546687	0.00557814	0.043466	0.026966	0.042416	0.029199	0.0039592	0.0261934	0.034118	0.0544198	0.0136158	0.0271189	0.0199582	0.0193584	0.0237517	0.0200912	0.0261577	0.0220532	0.0233075	0.0289995
Natranaerobius_thermophilus	0.0297693	0.0124449	0.0203393	0.0532535	0.0144281	0.0228255	0.0218225	0.0103118	0.0115735	0.00462955	0.00237743	0.0137592	0.0136697	0.0300155	0.0026619	0.0100314	0.0075763	0.0156234	0.0161066	0.0117965	0.00424636	0.0135333	0.0121607	0.0307745	0.0207119	0.0114459	0.0166818	0.0288819	0.0152747	0.0185963	0.0188055	0.00486187	0.00963144	0.00327268	0.00911311	0.00933581	0.00690999	0.0143722	0.0103215	0.0123355	0.0306125	0.00692233	0.0191874	0.0172169	0.00209608	0.00666295	0.00816824	0.0102258	0.0115294
Thermus_sp	0.0297465	0.014805	0.0124901	0.0217446	0.0172034	0.00591655	0.00678502	0.00620412	0.0108741	0.00603375	0.00207434	0.0100114	0.0359735	0.0114746	0.00335051	0.00340039	0.0105327	0.00757046	0.00205601	0.00657704	0.020662	0.010671	0.0139319	0.00841484	0.0112646	0.00399458	0.0203037	0.021088	0.000207431	0.00387698	0.00185423	0.0241711	0.00540995	0.0166244	0.0169937	0.00548161	0.00771955	0.00226304	0.0173555	0.02454	0.0123816	0.0152315	0.0102174	0.0244224	0.00384215	0.00455685	0.0179129	0.0122886	0.00942924
Chelativorans_sp	0.0295021	0.0321848	0.0220044	0.0435804	0.0281177	0.0290213	0.0324019	0.0522393	0.0149501	0.0511714	0.0133225	0.0293868	0.0434478	0.0718049	0.0198282	0.0342682	0.0098846	0.0299796	0.0262431	0.0209699	0.0181969	0.0362718	0.0280372	0.034071	0.0204472	0.0215022	0.0306522	0.0210695	0.019469	0.00684289	0.0146969	0.0259839	0.0873504	0.0506577	0.0166911	0.016896	0.0636977	0.02326	0.0414357	0.0194702	0.0363902	0.0186116	0.0231435	0.0292973	0.0279949	0.0187232	0.0326297	0.0261304	0.0257608
Candidatus_Endolissoclinum	0.0294721	0.0473571	0.0344031	0.0410346	0.0246776	0.0387153	0.00988415	0.0269339	0.010596	0.0781558	0.00907274	0.0375495	0.0544948	0.04058	0.0105695	0.0188649	0.0551012	0.00816696	0.0211467	0.0198018	0.0514042	0.0254615	0.016826	0.0467848	0.0214381	0.0236568	0.00629758	0.029823	0.189491	0.00620553	0.105161	0.0224299	0.0199324	0.0266844	0.0168773	0.165138	0.0311901	0.0111483	0.0118796	0.0537508	0.0476635	0.00994858	0.0125474	0.0127214	0.0667814	0.00706747	0.0218495	0.0242157	0.0170082
Marinobacter_adhaerens	0.0294224	0.0146336	0.00716402	0.0160696	0.0123349	0.0108901	0.0256091	0.00862242	0.0170211	0.0124287	0.0233962	0.0196609	0.00864418	0.007103	0.0188375	0.0165576	0.0103892	0.0266411	0.0126054	0.0178177	0.0106174	0.0120296	0.0167093	0.0165935	0.0126714	0.0179678	0.0097274	0.0164523	0.00524532	0.0128754	0.0070384	0.011367	0.0168569	0.0148999	0.0112943	0.00704102	0.0226741	0.0157798	0.0268593	0.0167016	0.0149488	0.00724146	0.0465655	0.0174062	0.00408535	0.0156574	0.0179128	0.0139751	0.0163538
Shewanella_woodyi	0.0293791	0.0202885	0.0111439	0.0119819	0.0114135	0.0136952	0.016116	0.0211603	0.0236795	0.00458345	0.0326464	0.00716296	0.0177275	0.00577438	0.00862493	0.0307711	0.00518561	0.0103342	0.0432755	0.00558952	0.0128803	0.0242345	0.0228091	0.0136358	0.00835884	0.0112897	0.00613156	0.0072234	0.00392384	0.0170658	0.00402871	0.0136136	0.015151	0.00888	0.0176649	0.00229655	0.0150073	0.00652894	0.00543844	0.04422	0.00661064	0.0211379	0.00766288	0.00709747	0.00662436	0.00773628	0.0192521	0.0109851	0.0251228
Nitrosococcus_watsonii	0.0293149	0.0283421	0.0190153	0.0362039	0.0252419	0.0337785	0.022575	0.0128785	0.0591451	0.0191327	0.0157532	0.0227005	0.0151846	0.0139746	0.0374212	0.0327377	0.0155885	0.0284158	0.019992	0.0181031	0.0360718	0.0167698	0.0282305	0.022604	0.0436012	0.0333788	0.0141592	0.0210635	0.00625717	0.0266472	0.0081908	0.0306661	0.0323478	0.0326043	0.0213492	0.00353125	0.017464	0.0314012	0.00985476	0.0162444	0.0245825	0.011701	0.0216834	0.0224553	0.0147462	0.0221491	0.0185686	0.0630121	0.0296271
Muricauda_lutaonensis	0.0292596	0.0452077	0.0217543	0.0123291	0.020902	0.0186703	0.0366621	0.0376101	0.04506	0.267952	0.00312596	0.0450678	0.0347269	0.0128243	0.0133843	0.0230574	0.0292017	0.0102035	0.058198	0.0228718	0.0940882	0.0525854	0.0251221	0.0354359	0.0255873	0.0168857	0.0199472	0.0218842	0.00164278	0.00378533	0.0139936	0.0237237	0.00924368	0.0128385	0.0123919	0.00293359	0.0161106	0.132182	0.00816981	0.0175518	0.0751462	0.0129626	0.0102541	0.0144021	0.0153313	0.0752443	0.0919366	0.0352139	0.0514076
Psychrobacter_arcticus	0.0292277	0.0590652	0.058369	0.0378849	0.0332502	0.0245913	0.0172377	0.0242839	0.0238944	0.0149172	0.0144641	0.00600859	0.0339392	0.0455839	0.00464845	0.0255384	0.0266899	0.0365772	0.0112891	0.0213814	0.0368244	0.0416514	0.0198279	0.0409112	0.0325681	0.0513594	0.0196664	0.0250469	0.119471	0.0182335	0.113546	0.0145231	0.0240288	0.0424422	0.0210635	0.0458137	0.013707	0.0436086	0.00463696	0.0914793	0.053746	0.0680991	0.0128278	0.0197259	0.0585909	0.0285809	0.0428978	0.0582851	0.0386925
Vibrio_tasmaniensis	0.0291579	0.0407224	0.0186718	0.0253714	0.0252971	0.0241793	0.0378724	0.0215875	0.0281428	0.0252079	0.027801	0.0206321	0.0316299	0.0343692	0.00629597	0.0257115	0.0294418	0.0355659	0.0192968	0.0981566	0.0398993	0.0372432	0.0314249	0.0235361	0.0206202	0.0172507	0.0216317	0.0192532	0.00520089	0.0194648	0.0108112	0.0418878	0.0247865	0.109683	0.0265089	0.00756231	0.0291844	0.0282761	0.0501661	0.0129775	0.0396738	0.0190184	0.0341996	0.0238809	0.0201612	0.0295476	0.0539493	0.0188801	0.0290034
Chlamydia_trachomatis	0.0290835	0.0734273	0.0403049	0.0689612	0.0405187	0.113308	0.0304796	0.0415479	0.0190106	0.0177802	0.0163893	0.0749918	0.0985858	0.0662433	0.00728091	0.0122822	0.0295643	0.0531682	0.134097	0.0727658	0.00423656	0.0314786	0.053589	0.0620358	0.0806682	0.0285305	0.0301959	0.0917321	0.00343254	0.0405333	0.0207963	0.0311392	0.0558645	0.0689411	0.00856036	0.00307613	0.0461322	0.0152626	0.12224	0.0457186	0.0102529	0.0579111	0.0572185	0.040952	0.00295938	0.0803779	0.0725957	0.0252973	0.0223228
Thermotoga_sp	0.0289231	0.0182649	0.020501	0.0380954	0.0119757	0.0277794	0.028172	0.0317561	0.0265851	0.0162669	0.007096	0.0109645	0.0321277	0.0158232	0.022376	0.0274875	0.0142958	0.0115489	0.0275535	0.00776221	0.0592037	0.0411394	0.0401075	0.0214726	0.0349487	0.0407678	0.0190244	0.0309323	0.00608217	0.0086785	0.00278993	0.0675022	0.00699276	0.0415003	0.0211113	0.00369946	0.0374393	0.0529641	0.0012985	0.00459325	0.0180789	0.031208	0.0354502	0.0138008	0.00345306	0.0100686	0.0238574	0.0136696	0.0159783
Simiduia_agarivorans	0.028917	0.0327982	0.0394092	0.0286464	0.0350743	0.0224076	0.0308674	0.0325988	0.00522564	0.00586129	0.0229854	0.015382	0.00381844	0.0336763	0.0127602	0.0513699	0.00582766	0.0714037	0.00545854	0.00245455	0.0112678	0.0264304	0.0584243	0.016784	0.0214526	0.016191	0.0717621	0.0296845	0.00245097	0.00904368	0.00269759	0.0361365	0.0168195	0.0157346	0.0145381	0.00153986	0.0105109	0.03175	0.227418	0.00310104	0.0276958	0.0284451	0.0349682	0.044261	0.00499005	0.049782	0.0710181	0.0293526	0.054264
Nitrosomonas_europaea	0.0288846	0.0278441	0.0369542	0.0210166	0.0187483	0.0265699	0.0249637	0.02181	0.0192833	0.0288454	0.0153442	0.0481005	0.028257	0.0288296	0.024649	0.0351137	0.0127199	0.0379548	0.0142504	0.0397915	0.0225716	0.0400641	0.0287749	0.0410543	0.0196571	0.0417875	0.0258434	0.0359051	0.00475876	0.0163156	0.00531181	0.0460586	0.019015	0.0291374	0.0261727	0.00500553	0.0669087	0.019451	0.0240739	0.0198556	0.0206732	0.0321916	0.0216663	0.0306874	0.0207028	0.0321522	0.0360014	0.0260154	0.0237999
Ensifer_adhaerens	0.0287695	0.0330645	0.0326643	0.0276518	0.0305624	0.0566492	0.0213993	0.029952	0.0312994	0.0334872	0.0199889	0.0199676	0.0234114	0.0227547	0.0137964	0.0369715	0.0198032	0.0651101	0.0293686	0.0443359	0.0447385	0.0317452	0.0321635	0.0340208	0.0335214	0.0237462	0.0401081	0.0441908	0.0399606	0.00911562	0.02754	0.0411066	0.0637106	0.0324627	0.0226597	0.0279689	0.0377347	0.0140459	0.0174006	0.0191747	0.0182567	0.0295794	0.022668	0.0294189	0.039209	0.0344317	0.0251812	0.038967	0.0225309
Legionella_hackeliae	0.0285705	0.0455279	0.0446799	0.0419393	0.0376667	0.0437114	0.02566	0.0357806	0.0238407	0.0443567	0.0125321	0.0543428	0.0461667	0.0361751	0.021697	0.033424	0.0176532	0.0359607	0.0495822	0.0360051	0.0259358	0.0312451	0.0381711	0.0257892	0.0186289	0.0291012	0.0527883	0.035853	0.00485427	0.00983172	0.0095449	0.0557559	0.0855781	0.272183	0.0306103	0.00858529	0.0981104	0.0313541	0.0100621	0.0360041	0.109517	0.0492636	0.0392343	0.0407852	0.0290876	0.0357419	0.0821687	0.0280056	0.0369902
Nitrosococcus_oceani	0.0285578	0.0267537	0.0226433	0.0310696	0.0241736	0.0330511	0.0209358	0.0111524	0.0578556	0.0187434	0.0248368	0.014497	0.0135131	0.0153539	0.0360485	0.0174602	0.0180258	0.0858476	0.0168231	0.0158334	0.028597	0.0227439	0.0249397	0.0237887	0.0401164	0.0185462	0.0224543	0.0245996	0.00608277	0.0269848	0.00797177	0.040248	0.0322193	0.0324262	0.0206665	0.00336822	0.0202541	0.0349477	0.00625239	0.0147923	0.0238759	0.01028	0.02205	0.0178975	0.0134193	0.0245932	0.0169902	0.0103611	0.0313546
Nonlabens_dokdonensis	0.0285503	0.0281783	0.0197206	0.0100157	0.0175882	0.0115949	0.00886927	0.0317457	0.007423	0.0128529	0.0035195	0.0378737	0.0345529	0.00449672	0.00269841	0.00565406	0.00929646	0.00521777	0.0353723	0.00468027	0.016703	0.0223867	0.0181789	0.0170453	0.00921954	0.0208232	0.0133773	0.00978063	0.000747122	0.00174122	0.00517547	0.0151392	0.0172985	0.0288772	0.00411604	0.000971026	0.00843265	0.00286981	0.00553258	0.0791954	0.008074	0.0223297	0.0306488	0.016398	0.00521038	0.0211403	0.0274328	0.0194575	0.012195
Candidatus_Sulcia	0.0284136	0.0232595	0.018169	0.0105671	0.0277089	0.0125126	0.0143226	0.0537236	0.035396	0.00628358	0.000296047	0.0216707	0.00624142	0.146529	0.00162294	0.00293799	0.00350021	0.00873703	0.015335	0.00132503	0.00504605	0.00840448	0.025619	0.0448298	0.0240438	0.00635555	0.035783	3.9764e-05	0.00354203	6.08386e-05	0.013899	0.0139574	0.0259485	0.0249988	0.000820104	0.000161087	0.00311235	0.0615868	0.00732707	0.00527043	0.00154915	0.000307713	0.0470038	0.0218738	0.00150984	0.0563258	0.0389398	0.0309464	0.00608246
Thermacetogenium_phaeum	0.0282209	0.0603875	0.0219548	0.0980692	0.0267124	0.0566432	0.0140779	0.0102527	0.100872	0.00224104	0.012306	0.0349792	0.0155166	0.0447907	0.101804	0.0142675	0.0108974	0.0609403	0.00621214	0.0542894	0.0758747	0.0547641	0.0476293	0.0240378	0.0218385	0.01869	0.0761676	0.0166976	0.00399661	0.00490562	0.0047797	0.0164209	0.0470095	0.0210465	0.0271554	0.00123802	0.00586302	0.0168746	0.00655506	0.0243207	0.0200155	0.0161828	0.0264675	0.0157493	0.00298097	0.012647	0.0340344	0.0285174	0.0228819
Carnobacterium_maltaromaticum	0.0280872	0.0083756	0.0345321	0.0171512	0.0326207	0.00903071	0.00634933	0.0141616	0.00142297	0.00107714	0.00593885	0.02405	0.0296217	0.049734	0.00251879	0.0108709	0.0141719	0.00393077	0.00584196	0.0293847	0.00090775	0.0117583	0.0248797	0.0274466	0.0183278	0.0397472	0.00389461	0.00491615	0.000246973	0.0027276	0.00175014	0.0475973	0.0224912	0.0570188	0.0163638	0.00516622	0.000947981	0.00553688	0.000316992	0.0068248	0.0161207	0.0271166	0.00493858	0.0233943	0.00114621	0.0393105	0.00942273	0.00643125	0.022166
Rhizobium_gallicum	0.0280007	0.0409811	0.0467733	0.0406114	0.0260954	0.037782	0.0310851	0.0288087	0.0260853	0.0442604	0.0253752	0.025212	0.0344429	0.0251314	0.021593	0.0321172	0.0265677	0.0378223	0.0445464	0.0260565	0.0440003	0.0327142	0.0329815	0.0272434	0.0483706	0.038423	0.0321964	0.0168055	0.0452427	0.0187054	0.0257891	0.0542074	0.0248589	0.0542542	0.0289585	0.0292219	0.0408935	0.0219826	0.0379472	0.0353514	0.0264976	0.0312063	0.0244446	0.0281363	0.0386228	0.0284637	0.0308693	0.0265184	0.0227741
Terriglobus_roseus	0.0280005	0.0371402	0.0645555	0.0642093	0.0523728	0.0476566	0.0332554	0.0616752	0.0347226	0.0155616	0.0100597	0.0522762	0.0582028	0.0304911	0.0437803	0.0982978	0.0245731	0.109601	0.0221247	0.0147244	0.0726029	0.0581748	0.0456563	0.0255754	0.0341601	0.0391943	0.128409	0.0417402	0.0199943	0.0178266	0.0163092	0.105963	0.0623203	0.0245321	0.00935327	0.00206994	0.0192061	0.0794229	0.18759	0.0124476	0.0754071	0.0292177	0.0443708	0.0923669	0.0054275	0.0615114	0.117305	0.0349722	0.106937
Orientia_tsutsugamushi	0.0279539	0.0387582	0.0347579	0.031562	0.0402194	0.0278072	0.00562207	0.014956	0.022883	0.033124	0.000660611	0.0340232	0.0186322	0.0542938	0.0122638	0.00711289	0.00905007	0.000363527	0.00027349	0.0123301	0.00664544	0.055169	0.0322246	0.0654361	0.00893832	0.0296416	0.0300494	0.0357743	0.0171726	0.00633532	0.00750009	0.0119032	0.00644647	0.0777288	0.0278912	0.000276925	0.0991097	0.0280428	0	0.0207076	0.0287391	0.0347692	0.0218255	0.096552	0.0188315	0.0496582	0.076462	0.0815194	0.0356006
Corynebacterium_ureicelerivorans	0.0277679	0.0111872	0.0326111	0.0414375	0.00308574	0.00561774	0.00616194	0.015532	0.0330466	0.00388464	0.0014143	0.0242413	0.0353634	0.00561128	0.00437259	0.00451837	0.00269367	0.0017286	0.332382	0.00471106	0.00526984	0.0640405	0.0348292	0.0355688	0.00595606	0.00608632	0.00208807	0.0308264	0.0162448	0.00128911	0.00909643	0.0113341	0.00629138	0.00561945	0.00767279	0.00734263	0.00966544	0.00888483	0.0126892	0.00310786	0.00604233	0.0621524	0.00564798	0.00958516	0.00173526	0.00354407	0.0819262	0.00251643	0.0053673
Thermodesulfobacterium_geofontis	0.0275407	0.15253	0.173799	0.0187462	0.0388084	0.026785	0.0141348	0.0966237	0.0415218	0.048603	0.014037	0.208271	0.0186322	0.136935	0.0477003	0.0905969	0.0939487	0.00883618	0.0234713	0.00682759	0.0630797	0.171985	0.131166	0.044933	0.0541745	0.129494	0.0393057	0.0445357	0.000606371	0.0327393	0.0234856	0.117426	0.0116113	0.0776506	0.101907	0.00764349	0.14452	0.0987322	0.0465498	0.126926	0.192141	0.0890381	0.0304366	0.0569352	0.0548354	0.207858	0.0595854	0.152386	0.115553
Nitrobacter_winogradskyi	0.0275109	0.0309444	0.0310314	0.0333722	0.0279512	0.0529811	0.039186	0.0389824	0.0343477	0.0528453	0.0246756	0.0454519	0.0789492	0.0558511	0.125589	0.0350016	0.0152865	0.0542342	0.0457266	0.0419352	0.0886142	0.0375041	0.0427384	0.0528012	0.0332425	0.0374257	0.0324548	0.025848	0.0100888	0.0188419	0.0153333	0.0453257	0.0241664	0.0693255	0.0488944	0.0104245	0.0333323	0.0370904	0.0396847	0.0293349	0.0360205	0.0657271	0.0507192	0.0306896	0.0273214	0.0631668	0.0741848	0.0386658	0.0619107
Pasteurella_multocida	0.0275085	0.040571	0.0454375	0.0565609	0.0378849	0.0212844	0.0756002	0.0413104	0.0443741	0.0329439	0.0542408	0.0249175	0.0276131	0.0407804	0.0609473	0.0439909	0.0127896	0.0662114	0.0284627	0.0470609	0.0430194	0.0431513	0.0365336	0.0543141	0.0208808	0.0435513	0.0391388	0.042661	0.00145609	0.0162351	0.00761117	0.029977	0.0379156	0.0527673	0.0109149	0.00596669	0.0434938	0.0613755	0.053396	0.0548026	0.032924	0.0587086	0.0220536	0.0269949	0.0111233	0.0705225	0.038024	0.0396438	0.0373301
Shewanella_putrefaciens	0.0274677	0.0153206	0.0186455	0.00669183	0.0142549	0.0177076	0.0260341	0.0112848	0.0117815	0.011045	0.0417496	0.0198006	0.0268348	0.00757178	0.0088985	0.0110235	0.00681534	0.0151684	0.00313087	0.00997508	0.0170428	0.0159532	0.0144509	0.0129773	0.00891009	0.0171179	0.0106461	0.016203	0.00429835	0.0332523	0.0127525	0.0138003	0.0120606	0.014458	0.0112536	0.0136589	0.00819845	0.00836212	0.0128616	0.00431556	0.0109844	0.015197	0.0129558	0.0139469	0.0070427	0.0234377	0.00833819	0.0197849	0.0137601
Desulfotalea_psychrophila	0.0274572	0.0440737	0.0409587	0.0695386	0.0203679	0.039923	0.016263	0.0683319	0.0439093	0.104578	0.00446462	0.00933452	0.0365413	0.0517537	0.00831844	0.0187759	0.0056485	0.0151504	0.0362993	0.0108272	0.0420718	0.0141923	0.0221051	0.0216846	0.00668505	0.0187783	0.0127566	0.0270793	0.0055142	0.0501107	0.00958476	0.0338345	0.027144	0.0748181	0.0112745	0.00510591	0.0147289	0.0375227	0.0094887	0.0127901	0.0280135	0.0243966	0.0291652	0.0280372	0.0321906	0.0237272	0.0550813	0.049085	0.0129184
Thermus_oshimai	0.0273609	0.014425	0.0194549	0.0209809	0.0188264	0.00972511	0.00697735	0.00804738	0.0182908	0.00889881	0.00392173	0.0108345	0.0180118	0.0182506	0.0148549	0.00624194	0.013814	0.00838633	0.00308811	0.00846746	0.0343199	0.0336384	0.0188062	0.00872926	0.0153956	0.00526177	0.0220256	0.0195955	0.000381816	0.00313786	0.0045538	0.0260823	0.00562515	0.0140082	0.018068	0.00576071	0.0109969	0.00360912	0.0220662	0.0259921	0.0172905	0.0180554	0.0121635	0.0162104	0.00535753	0.0338442	0.026979	0.0173703	0.0132898
Mycobacterium_intracellulare	0.0273313	0.0262503	0.0258713	0.0218595	0.014633	0.0151835	0.012765	0.0281072	0.0168792	0.0125024	0.0110163	0.0182686	0.0305381	0.0223006	0.00890355	0.0108361	0.0105025	0.0525686	0.0387785	0.0352001	0.033772	0.0199688	0.0150172	0.0228279	0.022209	0.0223031	0.030205	0.0194032	0.240909	0.00607501	0.0202148	0.0339115	0.0619007	0.0249933	0.0206663	0.134475	0.0119065	0.0243512	0.0378515	0.0361468	0.0283294	0.034194	0.0140019	0.0135758	0.0137324	0.073146	0.058412	0.0122243	0.0406151
Roseobacter_denitrificans	0.0273306	0.048205	0.0348612	0.0414578	0.0330272	0.0199578	0.0157389	0.0676225	0.029639	0.037688	0.0115711	0.029454	0.0236148	0.0365986	0.0177014	0.0453801	0.0228388	0.0304448	0.0241784	0.0138043	0.0278778	0.037499	0.0402684	0.0287663	0.0254466	0.0404473	0.0262796	0.0250812	0.0421961	0.0113935	0.0291964	0.0369061	0.0224949	0.0294249	0.0244879	0.0132366	0.0514328	0.0798453	0.0295606	0.049484	0.041109	0.0371699	0.0251338	0.0339521	0.0194933	0.0408441	0.0746365	0.0352688	0.0287758
Shigella_dysenteriae	0.0271003	0.0119091	0.0132184	0.0296646	0.024911	0.00186983	0.0316902	0.0101841	0.0188236	0.00452619	0.0156452	0.0079121	0.00904985	0.0118319	0.00636903	0.0208671	0.00127914	0.0066425	0.0239367	0.013963	0.0630875	0.0121928	0.0201535	0.0180084	0.0332118	0.013092	0.00562572	0.0100136	0.00390936	0.00265215	0.0014777	0.0151962	0.00563105	0.00335676	0.00231852	0.00156145	0.0177413	0.0276876	0.0262429	0.004748	0.0177587	0.0142247	0.0135054	0.0118953	0.00145652	0.024519	0.0107448	0.0122491	0.0224588
Bifidobacterium_bifidum	0.0270793	0.0362813	0.0403474	0.0160474	0.0177803	0.017797	0.00745203	0.0120195	0.0266171	0.00520688	0.00262112	0.0196408	0.0542713	0.0102209	0.00945555	0.00573149	0.00397559	0.0419595	0.0427747	0.0272264	0.0292904	0.0200927	0.0208589	0.0224507	0.0168037	0.0110148	0.0727131	0.0273142	0.0355254	0.00344288	0.00786171	0.00734499	0.0201438	0.01042	0.0171924	0.0170878	0.00598728	0.0170942	0.103833	0.00476375	0.0303625	0.013162	0.0206261	0.0125243	0.0104168	0.0120417	0.0347807	0.0128493	0.0224185
Xanthomonas_albilineans	0.0270725	0.0340519	0.04528	0.0313358	0.0250238	0.0278901	0.258271	0.0298253	0.0352284	0.117778	0.430212	0.048166	0.0436631	0.0496539	0.836025	0.0106561	0.0276714	0.0140444	0.0568404	0.365547	0.0363637	0.0322192	0.049804	0.121365	0.0333428	0.0120501	0.0619202	0.0327384	0.0863268	0.0201678	0.0613849	0.0351626	0.0400913	0.0291812	0.0451338	0.0554102	0.0327059	0.135023	0.224294	0.0331639	0.0304871	0.0271057	0.0313624	0.0349024	0.0340347	0.0325897	0.0410047	0.0781442	0.056238
Legionella_fallonii	0.026989	0.0505495	0.0667861	0.0682845	0.0392267	0.07244	0.0391186	0.137092	0.0329477	0.0648122	0.010386	0.135509	0.0672227	0.078344	0.0330009	0.0408419	0.014049	0.0714014	0.0890184	0.0361725	0.0299949	0.0905426	0.086968	0.0213628	0.0873783	0.0247501	0.0383687	0.0466518	0.00394325	0.0132946	0.00352061	0.0499439	0.0596835	0.174466	0.0309219	0.0174689	0.0226482	0.0541128	0.0108539	0.0286791	0.0751721	0.145095	0.0888562	0.0736761	0.0328601	0.0676753	0.0333717	0.017575	0.0334142
Thermus_scotoductus	0.0268943	0.0144059	0.0162938	0.0221451	0.0114658	0.0076483	0.00523041	0.00804082	0.0165028	0.00799806	0.00392108	0.00680382	0.0381583	0.0136203	0.0148566	0.00624333	0.0130445	0.00977228	0.00327044	0.00846439	0.0310891	0.0124229	0.0162357	0.00705128	0.00769869	0.00526177	0.0249332	0.0188599	0.000382093	0.00313786	0.000694173	0.00490094	0.00813105	0.0140082	0.0184857	0.000573346	0.0086174	0.00361243	0.0148912	0.0242614	0.017939	0.0165229	0.0059076	0.0178723	0.00369836	0.0323029	0.026979	0.0126283	0.0119326
Coriobacterium_glomerans	0.0267747	0.0328687	0.0274832	0.0306506	0.0387841	0.0123056	0.0488779	0.0142213	0.0446672	0.00380253	0.00880643	0.0314674	0.00815477	0.00770354	0.0104133	0.0115908	0.0167033	0.0236003	0.0430357	0.0460325	0.0215517	0.0387285	0.0206942	0.020096	0.0111409	0.00991584	0.039555	0.044199	0.001185	0.00957599	0.00175866	0.0282359	0.06259	0.0261237	0.0230702	0.00272219	0.0225098	0.0223892	0.0159642	0.043494	0.0351313	0.0650607	0.0175081	0.0259305	0.00442997	0.010392	0.024156	0.0104205	0.0212387
Bacillus_cytotoxicus	0.026706	0.00647724	0.00741145	0.00848626	0.00806649	0.00805067	0.00610969	0.00459281	0.00771234	0.00429008	0.00393282	0.00613298	0.00903111	0.00974419	0.00305361	0.00744347	0.00800073	0.0122174	0.0118094	0.00763086	0.0111052	0.00429391	0.00806069	0.00734449	0.00773701	0.00741712	0.0100514	0.00759931	0.0586726	0.0591987	0.05663	0.00950775	0.0170177	0.00988627	0.00721466	0.0293161	0.0124436	0.00628001	0.0228613	0.00692426	0.00837981	0.0110068	0.00909559	0.00726462	0.0041832	0.00661888	0.0126704	0.00442134	0.00668496
Pseudoxanthomonas_spadix	0.0266603	0.0518019	0.0208103	0.0493315	0.0298212	0.0548949	0.20528	0.0387649	0.134046	0.086866	0.496315	0.0607387	0.0222199	0.0256562	0.679195	0.0451891	0.0205488	0.0523559	0.0308751	0.383323	0.0182832	0.024877	0.0451463	0.107455	0.0234634	0.0281909	0.0268271	0.0192929	0.0777059	0.0166875	0.0393219	0.0265043	0.0413218	0.0564275	0.0242544	0.0364506	0.0581623	0.129009	0.186971	0.0183505	0.0309492	0.040547	0.052593	0.0122415	0.0314321	0.0298798	0.0414826	0.0533403	0.0405731
Vibrio_parahaemolyticus	0.0265432	0.0378581	0.0235064	0.0231173	0.0128894	0.014064	0.0323629	0.0427803	0.0174932	0.01345	0.100984	0.0388499	0.0288796	0.0397031	0.0431944	0.050188	0.00755612	0.0189301	0.0529489	0.0420813	0.0212181	0.0327696	0.0380357	0.0217388	0.0324396	0.0342776	0.0142152	0.0156839	0.00491581	0.0394959	0.0163574	0.0429848	0.0323852	0.0192894	0.0445359	0.0201944	0.022169	0.0191125	0.0380907	0.00780624	0.0228687	0.0204828	0.0279618	0.0212548	0.02526	0.0249953	0.0102469	0.0496888	0.0328459
Alkaliphilus_oremlandii	0.0265305	0.0399026	0.0132713	0.0656634	0.0361964	0.0481978	0.0474355	0.0190428	0.108109	0.0117504	0.0010924	0.0542694	0.00395884	0.0212649	0.0303611	0.00924759	0.0117186	0.034156	0.042607	0.0478109	0.0248859	0.0269455	0.0402711	0.0214282	0.0499574	0.0394238	0.0208615	0.0759012	0.00164203	0.00980936	0.000818305	0.00559449	0.0108241	0.0141541	0.00591767	0.002119	0.0126112	0.00330608	0.230826	0.0492462	0.0483382	0.0146086	0.0676059	0.0751623	0.00520978	0.0380538	0.0211101	0.0273877	0.0448853
Shewanella_frigidimarina	0.0264573	0.0169131	0.0771435	0.0243067	0.0169457	0.0127821	0.0281055	0.0157417	0.0027398	0.00472551	0.00693967	0.00568399	0.00893353	0.0202149	0.00593847	0.02326	0.00244692	0.0105316	0.0548697	0.00307597	0.0188995	0.0346823	0.0243924	0.00841775	0.00229914	0.00830892	0.00903793	0.00946296	0.00288672	0.00520316	0.00162876	0.00344074	0.0185743	0.0163206	0.0237612	0.00176157	0.00594024	0.00342032	0.00374967	0.00134703	0.0166202	0.00721417	0.0113139	0.0151339	0.00220887	0.00796706	0.0203196	0.00675189	0.0055439
Dehalobacter_restrictus	0.0264424	0.0320087	0.0441562	0.0440703	0.0442488	0.0296962	0.0143524	0.0324257	0.0216638	0.00743145	0.00305372	0.0412162	0.0331787	0.0265331	0.00453583	0.0149615	0.0130831	0.0191278	0.0264448	0.0184203	0.0214987	0.0204288	0.0273986	0.0248044	0.0380904	0.0383374	0.0326417	0.0292924	0.0018025	0.00813212	0.00372823	0.0805764	0.0259232	0.0300577	0.0218662	0.00203975	0.0336141	0.0353841	0.00227252	0.0142949	0.0435129	0.018357	0.0408019	0.0311603	0.0116124	0.0258831	0.0726144	0.0197474	0.0419936
Dictyoglomus_turgidum	0.0263824	0.0278938	0.0357758	0.0320476	0.00581561	0.0157937	0.0306539	0.0170245	0.00361723	0.00364928	0.0223781	0.0234444	0.0136032	0.0202395	0.00912312	0.00681409	0.0166387	0.0110607	0.00925472	0.0224754	0.0139506	0.0126687	0.0205928	0.0179679	0.010097	0.00703819	0.00259572	0.0165948	0.00134478	0.00260389	0.000940002	0.0110473	0.0246286	0.0318416	0.00115351	0.0025214	0.00677673	0.0227842	0.00494398	0.00205513	0.0125725	0.00793674	0.023356	0.0205995	0.00558918	0.0314758	0.00323467	0.0142927	0.00905561
Clostridium_perfringens	0.0263661	0.111606	0.151442	0.0333458	0.0402717	0.0298033	0.0415738	0.115743	0.0156945	0.0334243	0.00540952	0.108465	0.0121847	0.16945	0.034091	0.0778805	0.0388668	0.0564538	0.102524	0.0108982	0.0133544	0.13937	0.0907042	0.0427962	0.0192158	0.0932736	0.0312503	0.056576	0.00628506	0.0230723	0.0158098	0.0825081	0.0780517	0.069141	0.101763	0.00667697	0.100471	0.0426552	0.223635	0.0623603	0.128469	0.0439958	0.046687	0.0307769	0.0193285	0.120559	0.0161902	0.0848013	0.10398
Pelobacter_carbinolicus	0.0261379	0.0278846	0.0385108	0.0220777	0.0161843	0.0365281	0.0550155	0.0103874	0.0559318	0.00578708	0.0206429	0.00606015	0.00663603	0.027646	0.0129743	0.0279802	0.0165184	0.0168095	0.0248541	0.0285837	0.00465461	0.0247234	0.031503	0.0215666	0.00824659	0.0125385	0.0425882	0.0227533	0.00158131	0.0107205	0.00553641	0.00817716	0.0112203	0.0187013	0.0267511	0.00225875	0.0693092	0.129223	0.0667858	0.0124567	0.0458263	0.0441989	0.0583878	0.0160083	0.0075221	0.00755258	0.104207	0.218417	0.100892
Syntrophobotulus_glycolicus	0.0260735	0.0328117	0.0268233	0.0339025	0.0485344	0.0319428	0.0497079	0.0342298	0.0286265	0.00820964	0.0137668	0.0349436	0.0363768	0.0217381	0.0291	0.0204064	0.0181206	0.0413023	0.0236342	0.0201376	0.0175	0.0143721	0.0330657	0.0336449	0.0592432	0.028554	0.016303	0.0430189	0.00207353	0.00718104	0.00435452	0.0466349	0.0405252	0.0378852	0.0213173	0.0025249	0.0178634	0.064253	0.156442	0.0138538	0.0540115	0.0652748	0.0367394	0.0354042	0.00868574	0.0531138	0.0744505	0.0503244	0.0393189
Corynebacterium_ulcerans	0.0260241	0.0171986	0.0131247	0.0203752	0.00895587	0.0181473	0.0173872	0.0366303	0.0178107	0.0236938	0.00616711	0.0240763	0.0486517	0.00865368	0.00271602	0.0151245	0.0101164	0.0126531	0.0819586	0.00413186	0.0206322	0.0154868	0.0113708	0.0199759	0.00513523	0.0177569	0.00741604	0.0132936	0.0051114	0.00604719	0.00744377	0.0366332	0.00853617	0.0209668	0.0301915	0.00311261	0.0265861	0.00179405	0.0205326	6.04018e-05	0.0139841	0.0327285	0.0118114	0.0247833	0.00725881	0.00555443	0.00143451	0.00395201	0.032468
Dictyoglomus_thermophilum	0.026011	0.0273313	0.0353556	0.0318884	0.0044423	0.0153537	0.0187896	0.016421	0.00212827	0.00376783	0.0224414	0.0232907	0.0109736	0.0199766	0.00908917	0.00678073	0.0169216	0.0115606	0.0090789	0.0214878	0.0136867	0.0126177	0.0199378	0.0179083	0.00947761	0.00701465	0.0365193	0.0161044	0.00138028	0.00264445	0.000749828	0.0103767	0.0235	0.0313692	0.000425381	0.00268973	0.00473039	0.0187923	0.00342803	0.00151531	0.0117593	0.00664531	0.0229629	0.0195892	0.0060814	0.0122681	0.0019408	0.0142371	0.00671794
Candidatus_Portiera	0.025845	0.0768792	0.0778084	0.134218	0.0474899	0.0951903	0.0602466	0.0480648	0.016027	0.0606302	0.0136282	0.04465	0.0160844	0.0161211	0.0442634	0.0465173	0.0226839	0.0369444	0.0258473	0.195319	0.0372536	0.119521	0.0753709	0.042663	0.0683322	0.0982006	0.0606106	0.0619688	0.0515834	0.0456107	0.0525328	0.104239	0.0284376	0.0368942	0.133125	0.0301893	0.0828008	0.0196452	0.0125288	0.0122112	0.146687	0.032912	0.0717369	0.0431961	0.0158119	0.104984	0.123488	0.0517921	0.0857287
Pseudonocardia_dioxanivorans	0.025828	0.0101146	0.0360337	0.0450431	0.00568075	0.0347048	0.0249851	0.0093878	0.0552628	0.00148232	0.00169125	0.0290209	0.0249595	0.0596514	0.0014752	0.0141825	0.0170321	0.00892306	0.0751571	0.0320168	0.0748568	0.0174226	0.0261455	0.0134912	0.0015885	0.0130734	0.00860363	0.0205527	0.0119415	0.00283695	0.00762584	0.00410605	0.0474016	0.0166397	0.00266579	0.00517325	0.0109214	0.00171744	0.0217243	0.0206849	0.0229072	0.0296448	0.0129796	0.0355625	0.00565997	0.0740217	0.013003	0.00568648	0.0140848
Cyanobacterium_stanieri	0.025546	0.0600066	0.0945751	0.0754101	0.0998942	0.206534	0.0671143	0.0811023	0.102586	0.0503368	0.0228763	0.114523	0.0475846	0.0843843	0.0306546	0.076132	0.0365219	0.0320783	0.0312879	0.0371315	0.0523872	0.109208	0.0799648	0.0813206	0.0902722	0.0813566	0.0530749	0.126317	0.0293111	0.0254471	0.0137955	0.105027	0.0549575	0.0811863	0.117312	0.00996379	0.271759	0.173782	0.046665	0.0397225	0.0724717	0.0548913	0.121902	0.129112	0.0421372	0.206884	0.0533189	0.0960459	0.245336
Kangiella_koreensis	0.0255303	0.0140326	0.0230443	0.011035	0.0174025	0.00813479	0.0188724	0.011644	0.00348114	0.00735444	0.00381654	0.0205369	0.0161733	0.0486273	0.00670593	0.0159605	0.0030229	0.0036691	0.00556798	0.0181277	0.0658875	0.0112937	0.00735697	0.0179998	0.00947806	0.0370969	0.0557762	0.0425992	0.000701783	0.00790125	0.00236652	0.00181052	0.0340344	0.00420273	0.0160274	0.00144862	0.0070647	0.0122928	0.00625729	0.0028195	0.00351127	0.0014119	0.0129619	0.0140347	0.00146551	0.00483334	0.00411934	0.00551335	0.00418709
Candidatus_Caedibacter	0.0254559	0.0798304	0.0989791	0.0642584	0.0535435	0.038905	0.0379316	0.0383084	0.110723	0.0871728	0.0597032	0.106019	0.173236	0.0733923	0.0219064	0.0630614	0.0319255	0.0727177	0.0989459	0.10204	0.0278133	0.0603639	0.0772604	0.0448321	0.0983749	0.217541	0.0217534	0.0271325	0.00342852	0.0198273	0.027155	0.10519	0.0308886	0.0957982	0.0415681	0.00702592	0.0996999	0.035828	0.0145559	0.0414768	0.0611597	0.185519	0.0171644	0.0401994	0.0476983	0.201741	0.0459651	0.127596	0.0682677
Desulfotomaculum_gibsoniae	0.0253973	0.014454	0.0221385	0.0418107	0.00970524	0.0254652	0.0157585	0.0122928	0.0487508	0.00102461	0.00711418	0.0283879	0.00495903	0.0100675	0.00331379	0.00215416	0.0114372	0.0148137	0.0365582	0.0148146	0.00308148	0.0127089	0.0103914	0.0174433	0.00433567	0.0154554	0.0331546	0.00958312	0.000283213	0.00902574	0.00251935	0.0255682	0.030541	0.0329863	0.0058327	0.00260092	0.00085661	0.00108128	0.00281199	0.0130474	0.00537486	0.00215318	0.0294004	0.0113972	0.00928949	0.00453806	0.0289489	0.0166166	0.0122504
Pseudomonas_resinovorans	0.0253625	0.0450808	0.0207206	0.0135213	0.0274195	0.0127265	0.0247645	0.0281656	0.0162441	0.0316129	0.0844721	0.0151164	0.0115819	0.0149281	0.0321345	0.0210125	0.0327261	0.0251669	0.0152903	0.0196272	0.00897635	0.0530425	0.0202186	0.022487	0.0126848	0.0137438	0.0284575	0.0091515	0.285349	0.320051	0.433301	0.035815	0.0162866	0.0211746	0.0198106	0.556446	0.0187235	0.0795512	0.00950933	0.0127911	0.0183976	0.0109965	0.0249635	0.0323072	0.0430971	0.0242931	0.0250807	0.0516422	0.0182401
Halorhodospira_halochloris	0.0253424	0.0317584	0.0278476	0.0215958	0.0193686	0.018814	0.0199714	0.0221809	0.0193076	0.0161229	0.00864595	0.0219354	0.0282089	0.0507924	0.0226818	0.0149402	0.0200313	0.0899643	0.0188798	0.0234358	0.0117347	0.0177399	0.0349737	0.018843	0.024509	0.035486	0.00872984	0.0210727	0.00241959	0.0435087	0.00443176	0.0157985	0.0276537	0.0284495	0.0188875	0.00479597	0.099778	0.0320314	0.00905484	0.0140432	0.0649812	0.068517	0.02728	0.0201504	0.0102828	0.0243268	0.0138262	0.0217531	0.0360643
Thalassospira_xiamenensis	0.0253011	0.0749924	0.0650977	0.040748	0.0539246	0.0808884	0.0498345	0.0679177	0.0316801	0.0461521	0.0351587	0.072799	0.0460999	0.145781	0.0240892	0.0441781	0.0313582	0.0399433	0.037661	0.0294233	0.0858044	0.0843278	0.108601	0.0386487	0.0404544	0.0589183	0.0579932	0.0658054	0.0104349	0.0365525	0.0357028	0.0617255	0.0431465	0.116774	0.0502073	0.00696056	0.189729	0.051957	0.135969	0.0989232	0.0708289	0.0640839	0.0413298	0.0457169	0.0678196	0.05416	0.0488685	0.0803163	0.0743413
Geodermatophilus_obscurus	0.0252937	0.0120957	0.0133174	0.00552059	0.010877	0.00585826	0.00277405	0.00718282	0.00250802	0.00224309	0.000759694	0.00209462	0.107871	0.00608347	0.00133691	0.00241166	0.00422152	0.00535835	0.0572898	0.0464527	0.0174353	0.0137112	0.017552	0.00478819	0.00336121	0.010366	0.0426542	0.00609288	0.0130949	0.000159339	0.00146977	0.019	0.0439094	0.00172859	0.0100856	0.00836235	0.00525863	0.0369728	0.00416517	0.00647591	0.00785597	0.00800404	0.00684116	0.00365887	0.0295273	0.0116654	0.0607413	0.0249463	0.012517
Thermoanaerobacter_brockii	0.0252902	0.0411319	0.0508945	0.0462849	0.0372203	0.0567546	0.0222991	0.027784	0.0301478	0.0141561	0.00699065	0.043744	0.0231121	0.0414593	0.00380736	0.0394721	0.0271577	0.0187252	0.0302422	0.0239939	0.0258572	0.0400239	0.0390359	0.0236888	0.0375367	0.0339626	0.0203708	0.0400173	0.00331369	0.00490516	0.00864093	0.0232049	0.0157532	0.0281593	0.0273213	0.00346121	0.0399824	0.0267521	0.0226065	0.02497	0.0467607	0.0354717	0.0540758	0.0371483	0.0142239	0.037706	0.0205282	0.025327	0.0350178
Thermoanaerobacter_pseudethanolicus	0.0252902	0.0411319	0.0508945	0.0462849	0.0372203	0.0567546	0.0222991	0.027784	0.0301478	0.0141561	0.00699065	0.043744	0.0231121	0.0414593	0.00380736	0.0394721	0.0271577	0.0187252	0.0302422	0.0239939	0.0258572	0.0400239	0.0390359	0.0236888	0.0375367	0.0339626	0.0203708	0.0400173	0.00331369	0.00490516	0.00864093	0.0232049	0.0157532	0.0281593	0.0273213	0.00346121	0.0399824	0.0267521	0.0226065	0.02497	0.0467607	0.0354717	0.0540758	0.0371483	0.0142239	0.037706	0.0205282	0.025327	0.0350178
Staphylococcus_epidermidis	0.0252314	0.0122375	0.0109761	0.0112812	0.00945277	0.0113126	0.00502768	0.0218776	0.00809207	0.00785305	0.00416377	0.0237064	0.077137	0.0128619	0.00402905	0.0163857	0.00604927	0.0255836	0.0237647	0.0156158	0.0276943	0.0183988	0.0264206	0.0128028	0.047047	0.182164	0.0199169	0.00887623	0.00235609	0.0101911	0.00383285	0.0488957	0.0631377	0.0187673	0.0237522	0.00224479	0.0044562	0.00552016	0.0520133	0.0146274	0.026733	0.0233816	0.0166642	0.0100383	0.0130882	0.00413367	0.0098593	0.0309163	0.0170091
Marinomonas_mediterranea	0.0250364	0.0224517	0.0228765	0.036	0.0269124	0.0445291	0.0332391	0.0127055	0.0240262	0.0329867	0.021587	0.0843887	0.0213772	0.0384416	0.0104426	0.0224719	0.027374	0.00918516	0.0249282	0.0239988	0.0261856	0.0329058	0.0160852	0.0142209	0.0158202	0.01907	0.0247532	0.0256903	0.0707746	0.155526	0.078884	0.00530604	0.0128655	0.0311544	0.00827981	0.0253723	0.0109223	0.0434091	0.0245264	0.0202097	0.0317727	0.00611056	0.014198	0.0175032	0.00576839	0.0342828	0.0362085	0.027318	0.0200983
Marichromatium_purpuratum	0.0250012	0.0462924	0.0465529	0.0264125	0.0325191	0.0274668	0.0297045	0.0483341	0.0226869	0.0246581	0.0128665	0.0271375	0.0132885	0.0436789	0.0407037	0.0236808	0.0115791	0.0285823	0.0992169	0.0102214	0.029187	0.0289329	0.0622663	0.0250661	0.0424539	0.0654322	0.0203051	0.0491142	0.00508985	0.0505806	0.0166022	0.0408132	0.0228537	0.0444498	0.0501247	0.00483965	0.0172175	0.0566921	0.00459279	0.046804	0.0845131	0.0162314	0.0277826	0.0219801	0.0129693	0.0396054	0.0217652	0.00571795	0.0624698
Eubacterium_siraeum	0.0248392	0.0160332	0.0533052	0.048515	0.0376644	0.0610225	0.0121906	0.0219625	0.0339045	0.00232779	0.0047463	0.0273945	0.0434103	0.00677064	0.0140925	0.0302384	0.0589724	0.00945536	0.0261259	0.00883354	0.0308952	0.0146616	0.0286228	0.00963016	0.111616	0.0120752	0.0426831	0.0668381	0.000569632	0.000739076	0.0134658	0.00713692	0.0343493	0.0349881	0.00518334	0.00158965	0.0494095	0.0430491	0.0192815	0.0347526	0.0259179	0.0134499	0.0207963	0.0632414	0.0607325	0.0718221	0.0598236	0.00691149	0.0848473
Corynebacterium_halotolerans	0.0248002	0.0135727	0.018423	0.0215828	0.0112575	0.0133526	0.00795201	0.0184864	0.0154649	0.0069349	0.00123894	0.0116946	0.0156358	0.0210643	0.0058849	0.0127926	0.00823899	0.00755207	0.0318091	0.0334419	0.0331284	0.0240862	0.00938597	0.0275002	0.0109	0.0123185	0.00703632	0.0148862	0.0126364	0.00496674	0.00261505	0.0266241	0.0145882	0.0106331	0.0116454	0.00608057	0.0122876	0.011796	0.0232709	0.011757	0.0126546	0.0151931	0.0278521	0.0156813	0.00745646	0.0206138	0.014474	0.0103619	0.00843286
Martelella_endophytica	0.0247886	0.0373515	0.0157635	0.0173466	0.0319026	0.0367161	0.105171	0.0259321	0.114431	0.0332711	0.0190409	0.0166146	0.0526404	0.0297737	0.0144938	0.0214408	0.00892751	0.0813666	0.0425764	0.137321	0.0388159	0.0209192	0.0188081	0.0384796	0.0343421	0.0215282	0.0151246	0.0110229	0.023287	0.0139183	0.0141939	0.0161299	0.0135101	0.037974	0.0141365	0.0142577	0.0164104	0.0158154	0.0525759	0.0128961	0.0163223	0.0144004	0.0228067	0.0352658	0.0221848	0.0232594	0.0364214	0.0610503	0.0141115
Desulfarculus_baarsii	0.0245647	0.0163712	0.021656	0.0237412	0.0124602	0.0102352	0.00824532	0.021437	0.0245699	0.00140824	0.00120746	0.0268265	0.0393005	0.00500932	0.00132755	0.0215833	0.00518577	0.0649928	0.0152471	0.0121216	0.0171214	0.0309259	0.0143976	0.0120636	0.00586277	0.00140058	0.0455624	0.0181854	0.00587065	0.00947459	0.00109214	0.0604866	0.0243895	0.0166591	0.0169309	0.000894123	0.0767046	0.0375161	0.118712	0.00685203	0.0293207	0.0113369	0.0209144	0.00740086	0.00214032	0.00630492	0.00587304	0.00836239	0.0645331
Shewanella_sediminis	0.0245203	0.0114694	0.0122711	0.00664749	0.010005	0.0140942	0.043701	0.0169782	0.0168727	0.00706882	0.049126	0.0170369	0.00821959	0.00723066	0.0935521	0.00868384	0.00729789	0.0160697	0.00974561	0.0509	0.00924869	0.0136343	0.013702	0.0188739	0.00629978	0.0160559	0.00793788	0.0137755	0.000950973	0.0126702	0.00308984	0.0215548	0.0116548	0.00918505	0.0222644	0.00210388	0.0234359	0.00554486	0.0108664	0.0158387	0.00532518	0.0163612	0.0141395	0.0109762	0.00647167	0.00540996	0.0192927	0.0133025	0.00677333
Roseburia_intestinalis	0.0243738	0.0168142	0.0345765	0.0213172	0.0640056	0.0178215	0.00705739	0.0108532	0.0401902	0.00459145	0.00127087	0.02638	0.0135736	0.0266696	0.00699854	0.00531072	0.0139441	0.0239298	0.00178835	0.024315	0.0131155	0.0269944	0.0236162	0.0303143	0.0126333	0.0270145	0.0388776	0.0261833	0.00466506	0.00523955	0.00231902	0.016455	0.0145062	0.00820054	0.0294298	0.000688315	0.0102496	0.00682091	0.0236914	0.156471	0.0216998	0.0257836	0.0203687	0.044329	0.00787159	0.0202436	0.017457	0.0193344	0.0180225
Pseudomonas_poae	0.0241424	0.0452523	0.014371	0.0186246	0.0160998	0.0215948	0.0214069	0.0154649	0.0240354	0.0663373	0.101489	0.0320858	0.0187145	0.0159274	0.0345301	0.0228077	0.0951448	0.0225684	0.0533518	0.0141366	0.0237752	0.0136726	0.0170417	0.0186007	0.0215479	0.0067094	0.0563101	0.0215396	0.374758	1.81566	0.477406	0.0230278	0.0199794	0.0121355	0.00607426	0.559212	0.013038	0.0202602	0.0197931	0.0192574	0.0194121	0.0176284	0.0195613	0.0222988	0.147616	0.0123282	0.0206529	0.0254425	0.02447
Campylobacter_lari	0.0240746	0.029967	0.0267532	0.0395778	0.0419499	0.0323962	0.0210632	0.028944	0.0299909	0.0142477	0.00858979	0.0193625	0.0121916	0.0234518	0.0132042	0.0141212	0.0144621	0.0142976	0.0322239	0.0220923	0.0269681	0.027863	0.0312933	0.030703	0.025967	0.0623579	0.0276834	0.0181765	0.0134878	0.0106652	0.0147137	0.0108082	0.0231134	0.0346256	0.0258723	0.00536579	0.0213843	0.00606862	0.00699995	0.0310124	0.0227387	0.0307289	0.0194977	0.0407624	0.0136209	0.0228457	0.0321223	0.0198372	0.0291753
Mycobacterium_sp	0.0240375	0.040174	0.0194281	0.0529499	0.0269172	0.0282856	0.0201211	0.0634968	0.0132367	0.0173331	0.0214878	0.0651235	0.123096	0.026711	0.00942672	0.0198144	0.0113435	0.0476675	0.115837	0.0308372	0.0675064	0.0316308	0.0280095	0.018444	0.0414477	0.0172578	0.0406511	0.0350863	0.168216	0.00873344	0.018701	0.0528588	0.087168	0.0448924	0.0969344	0.0978218	0.0198194	0.0271287	0.0357259	0.0390525	0.0469235	0.0404873	0.0420032	0.0212641	0.0152446	0.0405291	0.101216	0.0348767	0.0362492
Streptococcus_suis	0.0237674	0.00505068	0.00507818	0.0123678	0.0072576	0.0201001	0.00694466	0.000121517	0.00637345	0.00736928	2.05188e-05	0.0158322	0.0342419	0.0133451	0.00460604	0.0782698	0.000367395	0.0265411	0.0245142	0.0106223	0.0311678	0.0161988	0.0179569	0.00720733	0.0127896	0.0179462	0.0103946	0.0058489	3.40424e-05	0.000636289	0.00419009	0.0113678	0.0182845	0.00782763	0.0214607	0.00174866	0.0228064	0.037896	0.00708177	0.0119164	0.00534055	0.0395383	0.0192584	0.0116234	0.00166816	0.00349333	0.00902699	0.00558189	0.00787001
[truncated: 719 more rows]
[truncated: 18 more columns]
